# Supplementary material for: (2Z)-2-Benzyl­idene-4-(prop-2-yn-1-yl)-2H-1,4-benzo­thia­zin-3(4H)-one
Source: Acta Crystallogr Sect E Struct Rep Online. 2014 Apr 26;70(Pt 5):o614. doi: 10.1107/S1600536814009179 (PMC4011274; doi:10.1107/S1600536814009179)
Supplement: Supplementary file 1 [file e-70-0o614-sup1.cif]

##############################################################################
#                                                                            #
# This CIF contains the data in a paper accepted for publication in          #
# Acta Crystallographica Section E. It conforms to the requirements of       #
# Notes for Authors for Acta Crystallographica Section E, and has been       #
# peer reviewed under the auspices of the IUCr Commission on Journals.       #
#                                                                            #
# Full details of the Crystallographic Information File format               #
# are given in the paper "The Crystallographic Information File (CIF):       #
# a New Standard Archive File for Crystallography" by S. R. Hall, F. H.      #
# Allen and I. D. Brown [Acta Cryst. (1991), A47, 655-685].                  #
#                                                                            #
# The current version of the core CIF dictionary is obtainable from          #
# ftp://ftp.iucr.org/pub/cif_core.dic.                                       #
#                                                                            #
# Software is freely available for graphical display of the structure(s)     #
# in this CIF. For information consult the CIF software page                 #
# http://www.iucr.org/resources/cif/software.                                #
#                                                                            #
# This file may be used for bona fide research purposes within the           #
# scientific community so long as proper attribution is given to the journal # 
# article from which it was obtained.                                        #
#                                                                            #
##############################################################################
data_I
_database_code_depnum_ccdc_archive 'CCDC 999032'
_audit_creation_method     SHELXL-97
_journal_date_recd_electronic     2014-04-22
_journal_date_accepted     2014-04-23
_journal_name_full     'Acta Crystallographica, Section E'
_journal_year     2014
_journal_volume     70
_journal_issue      5
_journal_page_first     o614
_journal_page_last     o614
_journal_paper_category     QO
_journal_paper_doi     10.1107/S1600536814009179
_journal_coeditor_code     TK5310
_publ_contact_author_name     'Nada Kheira Sebbar'
_publ_contact_author_address
;
Laboratoire de Chimie Organique H\'et\'erocyclique URAC 21
P\^ole de Comp\'etence Pharmacochimie
Av. Ibn Battouta
BP 1014
Facult\'e des Sciences
Universit\'e Mohammed V-Agdal
Rabat
Morocco
;
_publ_contact_author_email     'nk_sebbar@yahoo.fr'
_publ_contact_author_fax     '212 537 77 54 40'
_publ_contact_author_phone     '212 537 77 54 40'
_publ_section_title
;\
(2<i>Z</i>)-2-Benzylidene-4-(prop-2-yn-1-yl)-2<i>H</i>-1,4-benzothiazin-\
3(4<i>H</i>)-one
;
loop_
    _publ_author_name
    _publ_author_address
    'Sebbar, Nada Kheira'
;
Laboratoire de Chimie Organique H\'et\'erocyclique URAC 21
P\^ole de Comp\'etence Pharmacochimie
Av. Ibn Battouta
BP 1014
Facult\'e des Sciences
Universit\'e Mohammed V-Agdal
Rabat
Morocco
;
    'Zerzouf, Abdelfettah'
;
Laboratoire de Chimie Organique et Etudes Physicochimiques, ENS Takaddoum,
Rabat, Morocco
;
    'Essassi, El Mokhtar'
;
Laboratoire de Chimie Organique H\'et\'erocyclique URAC 21
P\^ole de Comp\'etence Pharmacochimie
Av. Ibn Battouta
BP 1014
Facult\'e des Sciences
Universit\'e Mohammed V-Agdal
Rabat
Morocco
;
    'Saadi, Mohamed'
;
Laboratoire de Chimie du Solide Appliqu\'ee,
Facult\'e des Sciences, Universit\'e Mohammed V-Agdal
Avenue Ibn Battouta, BP 1014, Rabat, Morocco
;
    'El Ammari, Lahcen'
;
Laboratoire de Chimie du Solide Appliqu\'ee,
Facult\'e des Sciences, Universit\'e Mohammed V-Agdal
Avenue Ibn Battouta, BP 1014, Rabat, Morocco
;
_publ_section_synopsis     .
_chemical_name_systematic
;\
(2<i>Z</i>)-2-Benzylidene-4-(prop-2-yn-1-yl)-2<i>H</i>-1,4-\
benzothiazin-3(4<i>H</i>)-one
;
_chemical_name_common     ?
_chemical_formula_moiety     'C18 H13 N O S'
_chemical_formula_sum     'C18 H13 N O S'
_chemical_formula_iupac     'C18 H13 N O S'
_chemical_formula_weight     291.35
_chemical_melting_point     404
_symmetry_cell_setting     orthorhombic
_symmetry_space_group_name_H-M     'P b c a'
_symmetry_space_group_name_Hall     '-P 2ac 2ab'
loop_
    _symmetry_equiv_pos_as_xyz
    'x, y, z'
    '-x+1/2, -y, z+1/2'
    '-x, y+1/2, -z+1/2'
    'x+1/2, -y+1/2, -z'
    '-x, -y, -z'
    'x-1/2, y, -z-1/2'
    'x, -y-1/2, z-1/2'
    '-x-1/2, y-1/2, z'
_cell_length_a     9.0254(13)
_cell_length_b     7.7388(12)
_cell_length_c     42.488(7)
_cell_angle_alpha     90.00
_cell_angle_beta     90.00
_cell_angle_gamma     90.00
_cell_volume     2967.6(8)
_cell_formula_units_Z     8
_cell_measurement_reflns_used     3248
_cell_measurement_theta_min     2.45
_cell_measurement_theta_max     27.10
_cell_measurement_temperature     296(2)
_exptl_crystal_description     block
_exptl_crystal_colour     yellow
_exptl_crystal_size_max     0.42
_exptl_crystal_size_mid     0.36
_exptl_crystal_size_min     0.31
_exptl_crystal_density_diffrn     1.304
_exptl_crystal_density_meas     ?
_exptl_crystal_density_method     'not measured'
_exptl_crystal_F_000     1216
_exptl_absorpt_coefficient_mu     0.215
_exptl_absorpt_correction_type     multi-scan
_exptl_absorpt_process_details     '(SADABS; Bruker, 2009)'
_exptl_absorpt_correction_T_min     0.5785
_exptl_absorpt_correction_T_max     0.7461
_exptl_special_details     ?
_diffrn_ambient_temperature     296(2)
_diffrn_radiation_type     MoK\a
_diffrn_radiation_wavelength     0.71073
_diffrn_radiation_source     'fine-focus sealed tube'
_diffrn_radiation_monochromator     graphite
_diffrn_measurement_device_type     'Bruker X8 APEX'
_diffrn_measurement_method     '\f and \w scans'
_diffrn_reflns_number     14350
_diffrn_reflns_av_R_equivalents     0.0380
_diffrn_reflns_av_sigmaI/netI     0.0338
_diffrn_reflns_theta_min     2.45
_diffrn_reflns_theta_max     27.10
_diffrn_reflns_theta_full     27.10
_diffrn_measured_fraction_theta_max     0.996
_diffrn_measured_fraction_theta_full     0.996
_diffrn_reflns_limit_h_min     -10
_diffrn_reflns_limit_h_max     11
_diffrn_reflns_limit_k_min     -5
_diffrn_reflns_limit_k_max     9
_diffrn_reflns_limit_l_min     -54
_diffrn_reflns_limit_l_max     42
_refine_special_details
;
Refinement of <i>F</i>^2^ against all reflections. The weighted <i>R</i>-factor
<i>wR</i> and goodness of fit <i>S</i> are based on <i>F</i>^2^, conventional
<i>R</i>-factors <i>R</i> are based on <i>F</i>, with <i>F</i> set to zero for
negative <i>F</i>^2^. The threshold expression of <i>F</i>^2^ >
\s(<i>F</i>^2^) is used only for calculating <i>R</i>-factors(gt) <i>etc</i>.
and is not relevant to the choice of reflections for refinement.
<i>R</i>-factors based on <i>F</i>^2^ are statistically about twice as large
as those based on <i>F</i>, and <i>R</i>- factors based on all data will be
even larger.
;
_reflns_number_total     3248
_reflns_number_gt     2227
_reflns_threshold_expression     I>2sigma(I)
_refine_ls_structure_factor_coef     Fsqd
_refine_ls_matrix_type     full
_refine_ls_R_factor_all     0.0740
_refine_ls_R_factor_gt     0.0457
_refine_ls_wR_factor_gt     0.1090
_refine_ls_wR_factor_ref     0.1241
_refine_ls_goodness_of_fit_ref     1.023
_refine_ls_restrained_S_all     1.023
_refine_ls_number_reflns     3248
_refine_ls_number_parameters     190
_refine_ls_number_restraints     0
_refine_ls_hydrogen_treatment     constr
_refine_ls_weighting_scheme     calc
_refine_ls_weighting_details
         'calc w=1/[\s^2^(Fo^2^)+(0.0511P)^2^+0.8991P] where P=(Fo^2^+2Fc^2^)/3'
_atom_sites_solution_hydrogens     geom
_atom_sites_solution_primary     direct
_atom_sites_solution_secondary     difmap
_refine_ls_shift/su_max     0.000
_refine_ls_shift/su_mean     0.000
_refine_diff_density_max     0.236
_refine_diff_density_min     -0.298
_refine_ls_extinction_method     none
_refine_ls_extinction_coef     ?
loop_
    _atom_type_symbol
    _atom_type_description
    _atom_type_scat_dispersion_real
    _atom_type_scat_dispersion_imag
    _atom_type_scat_source
    'C' 'C' 0.0033 0.0016
                         'International Tables Vol C Tables 4.2.6.8 and 6.1.1.4'
    'H' 'H' 0.0000 0.0000
                         'International Tables Vol C Tables 4.2.6.8 and 6.1.1.4'
    'N' 'N' 0.0061 0.0033
                         'International Tables Vol C Tables 4.2.6.8 and 6.1.1.4'
    'O' 'O' 0.0106 0.0060
                         'International Tables Vol C Tables 4.2.6.8 and 6.1.1.4'
    'S' 'S' 0.1246 0.1234
                         'International Tables Vol C Tables 4.2.6.8 and 6.1.1.4'
_computing_data_collection     'APEX2 (Bruker, 2009)'
_computing_cell_refinement     'SAINT-Plus (Bruker, 2009)'
_computing_data_reduction     'SAINT-Plus (Bruker, 2009)'
_computing_structure_solution     'SHELXS97 (Sheldrick, 2008)'
_computing_structure_refinement     'SHELXL97 (Sheldrick, 2008)'
_computing_molecular_graphics     'ORTEP-3 for Windows (Farrugia, 2012)'
_computing_publication_material
                               'PLATON (Spek, 2009) and publCIF (Westrip, 2010)'
loop_
    _atom_site_type_symbol
    _atom_site_label
    _atom_site_fract_x
    _atom_site_fract_y
    _atom_site_fract_z
    _atom_site_U_iso_or_equiv
    _atom_site_adp_type
    _atom_site_calc_flag
    _atom_site_refinement_flags
    _atom_site_occupancy
    _atom_site_symmetry_multiplicity
    _atom_site_disorder_assembly
    _atom_site_disorder_group
    C C1 0.2609(2) 0.8787(2) 0.10840(5) 0.0479(5) Uani d . 1 1 . .
    C C2 0.1083(2) 0.8810(3) 0.10322(6) 0.0565(6) Uani d . 1 1 . .
    H H2 0.0443 0.8448 0.1191 0.068 Uiso calc R 1 1 . .
    C C3 0.0518(2) 0.9359(3) 0.07502(6) 0.0615(6) Uani d . 1 1 . .
    H H3 -0.0501 0.9412 0.0720 0.074 Uiso calc R 1 1 . .
    C C4 0.1463(2) 0.9829(3) 0.05121(6) 0.0606(6) Uani d . 1 1 . .
    H H4 0.1081 1.0198 0.0320 0.073 Uiso calc R 1 1 . .
    C C5 0.2986(2) 0.9758(3) 0.05563(5) 0.0531(5) Uani d . 1 1 . .
    H H5 0.3618 1.0037 0.0391 0.064 Uiso calc R 1 1 . .
    C C6 0.35728(19) 0.9276(2) 0.08436(5) 0.0438(5) Uani d . 1 1 . .
    C C7 0.5877(2) 0.8372(3) 0.11202(5) 0.0476(5) Uani d . 1 1 . .
    C C8 0.5034(2) 0.7547(3) 0.13808(5) 0.0479(5) Uani d . 1 1 . .
    C C9 0.5746(2) 0.6372(3) 0.15553(5) 0.0552(5) Uani d . 1 1 . .
    H H9 0.6729 0.6203 0.1498 0.066 Uiso calc R 1 1 . .
    C C10 0.5260(2) 0.5307(3) 0.18189(5) 0.0570(5) Uani d . 1 1 . .
    C C11 0.6072(3) 0.3823(4) 0.18816(7) 0.0896(9) Uani d . 1 1 . .
    H H11 0.6905 0.3577 0.1761 0.107 Uiso calc R 1 1 . .
    C C12 0.5674(4) 0.2717(5) 0.21174(8) 0.1084(11) Uani d . 1 1 . .
    H H12 0.6237 0.1730 0.2154 0.130 Uiso calc R 1 1 . .
    C C13 0.4463(3) 0.3036(4) 0.23001(7) 0.0863(8) Uani d . 1 1 . .
    H H13 0.4196 0.2274 0.2460 0.104 Uiso calc R 1 1 . .
    C C14 0.3653(3) 0.4485(4) 0.22456(6) 0.0762(7) Uani d . 1 1 . .
    H H14 0.2826 0.4716 0.2369 0.091 Uiso calc R 1 1 . .
    C C15 0.4043(3) 0.5618(3) 0.20089(5) 0.0671(6) Uani d . 1 1 . .
    H H15 0.3478 0.6608 0.1977 0.081 Uiso calc R 1 1 . .
    C C16 0.6078(2) 1.0153(3) 0.06611(5) 0.0508(5) Uani d . 1 1 . .
    H H16A 0.5557 1.1143 0.0575 0.061 Uiso calc R 1 1 . .
    H H16B 0.6966 1.0574 0.0764 0.061 Uiso calc R 1 1 . .
    C C17 0.6504(2) 0.9004(3) 0.04036(5) 0.0532(5) Uani d . 1 1 . .
    C C18 0.6844(3) 0.8080(4) 0.01999(6) 0.0761(7) Uani d . 1 1 . .
    H H18 0.7116 0.7341 0.0037 0.091 Uiso calc R 1 1 . .
    N N1 0.51305(15) 0.9304(2) 0.08949(4) 0.0455(4) Uani d . 1 1 . .
    O O1 0.72273(14) 0.8256(2) 0.11070(4) 0.0649(4) Uani d . 1 1 . .
    S S1 0.32280(6) 0.82420(9) 0.145920(14) 0.0667(2) Uani d . 1 1 . .
loop_
    _atom_site_aniso_label
    _atom_site_aniso_U_11
    _atom_site_aniso_U_22
    _atom_site_aniso_U_33
    _atom_site_aniso_U_12
    _atom_site_aniso_U_13
    _atom_site_aniso_U_23
    C1 0.0428(9) 0.0399(10) 0.0610(13) 0.0036(8) 0.0089(9) -0.0108(9)
    C2 0.0426(10) 0.0505(12) 0.0763(16) 0.0000(9) 0.0150(11) -0.0098(11)
    C3 0.0394(10) 0.0539(12) 0.0912(18) 0.0034(9) -0.0007(11) -0.0134(13)
    C4 0.0519(11) 0.0600(13) 0.0698(15) 0.0084(10) -0.0087(11) -0.0048(12)
    C5 0.0457(10) 0.0527(12) 0.0610(14) -0.0002(9) 0.0028(10) -0.0015(10)
    C6 0.0371(9) 0.0355(9) 0.0586(13) 0.0003(7) 0.0039(8) -0.0079(9)
    C7 0.0424(10) 0.0479(11) 0.0525(12) -0.0026(8) 0.0020(8) -0.0078(10)
    C8 0.0468(10) 0.0494(11) 0.0476(11) -0.0006(9) 0.0022(9) -0.0093(10)
    C9 0.0527(11) 0.0587(13) 0.0543(13) -0.0017(10) -0.0018(10) -0.0070(11)
    C10 0.0606(12) 0.0624(14) 0.0481(12) -0.0023(10) -0.0088(10) -0.0051(11)
    C11 0.0892(18) 0.100(2) 0.0790(19) 0.0273(16) 0.0084(15) 0.0242(17)
    C12 0.117(3) 0.110(2) 0.098(2) 0.032(2) 0.006(2) 0.045(2)
    C13 0.099(2) 0.094(2) 0.0654(18) -0.0107(17) -0.0083(16) 0.0213(16)
    C14 0.0838(16) 0.094(2) 0.0507(14) -0.0108(15) 0.0001(13) -0.0006(14)
    C15 0.0807(15) 0.0700(15) 0.0506(14) 0.0014(13) 0.0015(12) -0.0025(12)
    C16 0.0395(9) 0.0467(11) 0.0662(14) -0.0037(8) 0.0062(9) 0.0011(10)
    C17 0.0492(11) 0.0534(12) 0.0569(14) 0.0037(9) 0.0078(10) 0.0095(11)
    C18 0.0952(18) 0.0717(17) 0.0614(16) 0.0160(14) 0.0134(14) 0.0044(14)
    N1 0.0373(7) 0.0437(9) 0.0555(10) -0.0022(6) 0.0045(7) -0.0020(8)
    O1 0.0399(7) 0.0831(11) 0.0718(10) -0.0003(7) 0.0004(7) 0.0077(9)
    S1 0.0603(3) 0.0835(4) 0.0565(4) 0.0174(3) 0.0176(3) 0.0016(3)
_geom_special_details
;
All e.s.d.'s (except the e.s.d. in the dihedral angle between two l.s. planes)
are estimated using the full covariance matrix. The cell e.s.d.'s are taken
into account individually in the estimation of e.s.d.'s in distances, angles
and torsion angles; correlations between e.s.d.'s in cell parameters are only
used when they are defined by crystal symmetry. An approximate (isotropic)
treatment of cell e.s.d.'s is used for estimating e.s.d.'s involving l.s.
planes.
;
loop_
    _geom_bond_atom_site_label_1
    _geom_bond_atom_site_label_2
    _geom_bond_site_symmetry_2
    _geom_bond_distance
    _geom_bond_publ_flag
    C1 C6 . 1.394(3) ?
    C1 C2 . 1.394(3) ?
    C1 S1 . 1.741(2) ?
    C2 C3 . 1.369(3) ?
    C2 H2 . 0.9300 ?
    C3 C4 . 1.372(3) ?
    C3 H3 . 0.9300 ?
    C4 C5 . 1.389(3) ?
    C4 H4 . 0.9300 ?
    C5 C6 . 1.382(3) ?
    C5 H5 . 0.9300 ?
    C6 N1 . 1.423(2) ?
    C7 O1 . 1.224(2) ?
    C7 N1 . 1.375(2) ?
    C7 C8 . 1.488(3) ?
    C8 C9 . 1.338(3) ?
    C8 S1 . 1.7482(19) ?
    C9 C10 . 1.458(3) ?
    C9 H9 . 0.9300 ?
    C10 C15 . 1.384(3) ?
    C10 C11 . 1.388(3) ?
    C11 C12 . 1.366(4) ?
    C11 H11 . 0.9300 ?
    C12 C13 . 1.363(4) ?
    C12 H12 . 0.9300 ?
    C13 C14 . 1.358(4) ?
    C13 H13 . 0.9300 ?
    C14 C15 . 1.380(3) ?
    C14 H14 . 0.9300 ?
    C15 H15 . 0.9300 ?
    C16 C17 . 1.461(3) ?
    C16 N1 . 1.466(2) ?
    C16 H16A . 0.9700 ?
    C16 H16B . 0.9700 ?
    C17 C18 . 1.164(3) ?
    C18 H18 . 0.9300 ?
loop_
    _geom_angle_atom_site_label_1
    _geom_angle_atom_site_label_2
    _geom_angle_atom_site_label_3
    _geom_angle_site_symmetry_1
    _geom_angle_site_symmetry_3
    _geom_angle
    _geom_angle_publ_flag
    C6 C1 C2 . . 119.8(2) ?
    C6 C1 S1 . . 122.42(15) ?
    C2 C1 S1 . . 117.68(16) ?
    C3 C2 C1 . . 120.6(2) ?
    C3 C2 H2 . . 119.7 ?
    C1 C2 H2 . . 119.7 ?
    C2 C3 C4 . . 119.73(19) ?
    C2 C3 H3 . . 120.1 ?
    C4 C3 H3 . . 120.1 ?
    C3 C4 C5 . . 120.3(2) ?
    C3 C4 H4 . . 119.8 ?
    C5 C4 H4 . . 119.8 ?
    C6 C5 C4 . . 120.6(2) ?
    C6 C5 H5 . . 119.7 ?
    C4 C5 H5 . . 119.7 ?
    C5 C6 C1 . . 118.78(17) ?
    C5 C6 N1 . . 120.64(17) ?
    C1 C6 N1 . . 120.57(18) ?
    O1 C7 N1 . . 119.64(18) ?
    O1 C7 C8 . . 120.80(19) ?
    N1 C7 C8 . . 119.54(16) ?
    C9 C8 C7 . . 117.30(18) ?
    C9 C8 S1 . . 123.48(16) ?
    C7 C8 S1 . . 119.10(15) ?
    C8 C9 C10 . . 131.7(2) ?
    C8 C9 H9 . . 114.1 ?
    C10 C9 H9 . . 114.1 ?
    C15 C10 C11 . . 116.8(2) ?
    C15 C10 C9 . . 126.0(2) ?
    C11 C10 C9 . . 117.1(2) ?
    C12 C11 C10 . . 121.3(3) ?
    C12 C11 H11 . . 119.3 ?
    C10 C11 H11 . . 119.3 ?
    C13 C12 C11 . . 121.0(3) ?
    C13 C12 H12 . . 119.5 ?
    C11 C12 H12 . . 119.5 ?
    C14 C13 C12 . . 118.9(3) ?
    C14 C13 H13 . . 120.5 ?
    C12 C13 H13 . . 120.5 ?
    C13 C14 C15 . . 120.8(3) ?
    C13 C14 H14 . . 119.6 ?
    C15 C14 H14 . . 119.6 ?
    C14 C15 C10 . . 121.1(2) ?
    C14 C15 H15 . . 119.4 ?
    C10 C15 H15 . . 119.4 ?
    C17 C16 N1 . . 112.83(16) ?
    C17 C16 H16A . . 109.0 ?
    N1 C16 H16A . . 109.0 ?
    C17 C16 H16B . . 109.0 ?
    N1 C16 H16B . . 109.0 ?
    H16A C16 H16B . . 107.8 ?
    C18 C17 C16 . . 179.5(2) ?
    C17 C18 H18 . . 180.0 ?
    C7 N1 C6 . . 125.65(16) ?
    C7 N1 C16 . . 114.90(15) ?
    C6 N1 C16 . . 118.65(16) ?
    C1 S1 C8 . . 101.50(9) ?
_iucr_refine_instructions_details
;
TITL EL14_D028_DRX3 in Pbca
CELL  0.71073   9.0254   7.7388  42.4882   90.000   90.000   90.000
ZERR     8.00   0.0013   0.0012   0.0068    0.000    0.000    0.000
LATT   1
SYMM  1/2 - X, - Y, 1/2 + Z
SYMM  - X, 1/2 + Y, 1/2 - Z
SYMM  1/2 + X, 1/2 - Y, - Z
SFAC  C    H    N    O    S
UNIT  144  104  8    8    8
MERG   2
OMIT     0   0   4
OMIT     0   0   2
rem  EXTI    0.00143
SHEL 60 0.78
FMAP   2
PLAN   10
ACTA
BOND
BOND $H
HTAB 2.6
L.S.  10
TEMP    23.00
WGHT      0.0511      0.8991
FVAR       0.39248
C1    1    0.260873    0.878695    0.108398    11.00000    0.04282    0.03985 =
         0.06099   -0.01083    0.00886    0.00362
C2    1    0.108342    0.880962    0.103219    11.00000    0.04261    0.05050 =
         0.07624   -0.00975    0.01502   -0.00003
AFIX  43
H2    2    0.044346    0.844840    0.119062    11.00000   -1.20000
AFIX   0
C3    1    0.051851    0.935869    0.075024    11.00000    0.03937    0.05395 =
         0.09124   -0.01345   -0.00074    0.00336
AFIX  43
H3    2   -0.050116    0.941241    0.072027    11.00000   -1.20000
AFIX   0
C4    1    0.146329    0.982930    0.051214    11.00000    0.05188    0.06004 =
         0.06976   -0.00480   -0.00870    0.00842
AFIX  43
H4    2    0.108152    1.019774    0.032023    11.00000   -1.20000
AFIX   0
C5    1    0.298634    0.975813    0.055632    11.00000    0.04570    0.05264 =
         0.06096   -0.00147    0.00275   -0.00021
AFIX  43
H5    2    0.361771    1.003742    0.039099    11.00000   -1.20000
AFIX   0
C6    1    0.357284    0.927629    0.084361    11.00000    0.03713    0.03551 =
         0.05863   -0.00792    0.00388    0.00032
C7    1    0.587670    0.837243    0.112024    11.00000    0.04244    0.04791 =
         0.05254   -0.00781    0.00199   -0.00260
C8    1    0.503364    0.754676    0.138085    11.00000    0.04675    0.04943 =
         0.04756   -0.00935    0.00218   -0.00057
C9    1    0.574574    0.637156    0.155526    11.00000    0.05265    0.05876 =
         0.05430   -0.00705   -0.00182   -0.00167
AFIX  43
H9    2    0.672953    0.620270    0.149787    11.00000   -1.20000
AFIX   0
C10   1    0.526027    0.530732    0.181891    11.00000    0.06055    0.06237 =
         0.04804   -0.00511   -0.00875   -0.00232
C11   1    0.607245    0.382324    0.188157    11.00000    0.08919    0.10045 =
         0.07905    0.02419    0.00842    0.02730
AFIX  43
H11   2    0.690480    0.357722    0.176057    11.00000   -1.20000
AFIX   0
C12   1    0.567366    0.271658    0.211743    11.00000    0.11711    0.10957 =
         0.09839    0.04508    0.00649    0.03174
AFIX  43
H12   2    0.623698    0.173038    0.215384    11.00000   -1.20000
AFIX   0
C13   1    0.446320    0.303587    0.230013    11.00000    0.09920    0.09426 =
         0.06537    0.02137   -0.00827   -0.01069
AFIX  43
H13   2    0.419584    0.227386    0.245957    11.00000   -1.20000
AFIX   0
C14   1    0.365339    0.448477    0.224565    11.00000    0.08378    0.09397 =
         0.05069   -0.00053    0.00013   -0.01080
AFIX  43
H14   2    0.282656    0.471569    0.236932    11.00000   -1.20000
AFIX   0
C15   1    0.404312    0.561824    0.200895    11.00000    0.08073    0.06996 =
         0.05064   -0.00255    0.00144    0.00140
AFIX  43
H15   2    0.347856    0.660768    0.197655    11.00000   -1.20000
AFIX   0
C16   1    0.607829    1.015300    0.066111    11.00000    0.03952    0.04663 =
         0.06623    0.00115    0.00615   -0.00372
AFIX  23
H16A  2    0.555723    1.114250    0.057516    11.00000   -1.20000
H16B  2    0.696607    1.057406    0.076443    11.00000   -1.20000
AFIX   0
C17   1    0.650423    0.900419    0.040359    11.00000    0.04922    0.05335 =
         0.05694    0.00954    0.00783    0.00367
C18   1    0.684421    0.808005    0.019988    11.00000    0.09520    0.07172 =
         0.06140    0.00442    0.01342    0.01605
AFIX 163
H18   2    0.711585    0.734165    0.003711    11.00000   -1.20000
AFIX   0
N1    3    0.513045    0.930383    0.089486    11.00000    0.03729    0.04369 =
         0.05549   -0.00195    0.00452   -0.00223
O1    4    0.722737    0.825622    0.110703    11.00000    0.03987    0.08305 =
         0.07179    0.00771    0.00045   -0.00032
S1    5    0.322805    0.824208    0.145920    11.00000    0.06034    0.08348 =
         0.05648    0.00163    0.01761    0.01746
HKLF 4
REM  EL14_D028_DRX3 in Pbca
REM R1 =  0.0457 for   2227 Fo > 4sig(Fo)  and  0.0740 for all   3248 data
REM    190 parameters refined using      0 restraints
END
WGHT      0.0511      0.8991
REM Highest difference peak  0.236,  deepest hole -0.298,  1-sigma level  0.037
Q1    1   0.3858  0.9180  0.1474  11.00000  0.05    0.24
Q2    1   0.1902  0.9339  0.1086  11.00000  0.05    0.16
Q3    1   0.4185  0.7670  0.1426  11.00000  0.05    0.16
Q4    1   0.5847  0.8232  0.0329  11.00000  0.05    0.16
Q5    1   0.6782  0.9197  0.1186  11.00000  0.05    0.14
Q6    1   0.6854  0.8207  0.0410  11.00000  0.05    0.14
Q7    1   0.6407  0.5794  0.1464  11.00000  0.05    0.14
Q8    1   0.5138  0.6657  0.1418  11.00000  0.05    0.13
Q9    1   0.7708  0.8979  0.1354  11.00000  0.05    0.12
Q10   1   0.6856  0.5735  0.1412  11.00000  0.05    0.12
;
