# Supplementary material for: (2Z)-2-Benzyl­idene-4-(prop-2-yn-1-yl)-2H-1,4-benzo­thia­zin-3(4H)-one
Source: Acta Crystallogr Sect E Struct Rep Online. 2014 Apr 26;70(Pt 5):o614. doi: 10.1107/S1600536814009179 (PMC4011274; doi:10.1107/S1600536814009179)
Supplement: Supplementary file 2 [file e-70-0o614-Isup2.hkl]

# 
# h,k,l, Fc-squared, Fo-squared, sigma(Fo-squared) and status flag 
# 
data_I
_shelx_title ' EL14_D028_DRX3 in Pbca' 
_shelx_refln_list_code          4 
_shelx_F_calc_maximum      257.73 
_exptl_crystal_F_000      1216.00 
_reflns_d_resolution_high  0.7801 
 
loop_ 
 _symmetry_equiv_pos_as_xyz 
 'x, y, z' 
 '-x+1/2, -y, z+1/2' 
 '-x, y+1/2, -z+1/2' 
 'x+1/2, -y+1/2, -z' 
 '-x, -y, -z' 
 'x-1/2, y, -z-1/2' 
 'x, -y-1/2, z-1/2' 
 '-x-1/2, y-1/2, z' 
 
_cell_length_a     9.0254 
_cell_length_b     7.7388 
_cell_length_c    42.4882 
_cell_angle_alpha  90.000 
_cell_angle_beta   90.000 
_cell_angle_gamma  90.000 
 
_shelx_F_squared_multiplier     1.000 
 
loop_ 
 _refln_index_h 
 _refln_index_k 
 _refln_index_l 
 _refln_F_squared_calc 
 _refln_F_squared_meas 
 _refln_F_squared_sigma 
 _refln_observed_status 
   2   0   0      714.34      670.09      9.45 o 
   4   0   0     3546.63     3515.05     78.48 o 
   6   0   0      508.99      443.23     17.21 o 
   8   0   0        1.25        0.53      6.38 o 
  10   0   0       45.85       39.98      9.64 o 
   2   1   0      497.40      493.07      7.04 o 
   4   1   0     4083.52     4123.22     57.33 o 
   6   1   0      150.66      172.46      5.69 o 
   8   1   0      196.64      171.89      9.78 o 
  10   1   0      154.94      160.90     10.78 o 
   0   2   0     3365.47     3538.21     91.17 o 
   2   2   0     1017.07      961.14     16.66 o 
   4   2   0     2828.34     2922.83     46.62 o 
   6   2   0        5.43        2.39      2.24 o 
   8   2   0      562.32      544.76     18.46 o 
  10   2   0       50.40       64.67      9.80 o 
   2   3   0      266.03      249.81      6.53 o 
   4   3   0      728.97      701.13     19.15 o 
   6   3   0      154.58      145.92      6.20 o 
   8   3   0      180.04      182.10      7.81 o 
  10   3   0        3.55       15.45      7.60 o 
   0   4   0      691.09      697.42     19.65 o 
   2   4   0      896.71      893.26     24.76 o 
   4   4   0      497.76      498.90     14.15 o 
   6   4   0      507.81      539.42     21.10 o 
   8   4   0        0.04        9.41      7.34 o 
  10   4   0       64.83       97.09     33.11 o 
   2   5   0      125.57      139.57     12.39 o 
   4   5   0      237.19      265.40     12.37 o 
   6   5   0       68.04       92.90      8.70 o 
   8   5   0      773.72      788.52     23.10 o 
   0   6   0      311.17      269.21     23.69 o 
   2   6   0     1443.63     1454.14     35.69 o 
   4   6   0      143.61      128.01     14.57 o 
   6   6   0       56.05       69.20      9.58 o 
   8   6   0      259.48      247.98     29.86 o 
   2   7   0       96.60       93.27      9.13 o 
   4   7   0      209.60      239.36     14.08 o 
   6   7   0       26.18       17.86      7.58 o 
   8   7   0        3.99       -1.04      9.09 o 
   0   8   0       55.97       36.35     16.23 o 
   2   8   0        0.15        6.92      9.61 o 
   4   8   0        0.09        0.47      7.16 o 
   6   8   0       96.61      113.15     14.45 o 
   2   9   0        9.72       27.22     12.16 o 
   4   9   0        0.56      -10.67     12.98 o 
   1   1   1      563.89      580.78      6.50 o 
   2   1   1     1605.11     1527.00     13.21 o 
   3   1   1     5465.06     5526.52     48.34 o 
   4   1   1     1070.91     1105.57     12.42 o 
   5   1   1     2571.98     2706.02     25.22 o 
   6   1   1      300.91      307.56      5.04 o 
   7   1   1       29.55       26.27      3.02 o 
   8   1   1      103.54      109.98      5.71 o 
   9   1   1      142.37      118.83      6.35 o 
  10   1   1       39.48       50.56      5.32 o 
  11   1   1       18.59       24.17      4.98 o 
   0   2   1    47112.02    45692.17    608.66 o 
   1   2   1     1809.84     1673.24     19.25 o 
   2   2   1     2742.46     2895.36     30.05 o 
   3   2   1      290.36      297.89      5.05 o 
   4   2   1      129.84      145.53      3.69 o 
   5   2   1       37.58       41.09      2.99 o 
   6   2   1      209.12      198.04      4.25 o 
   7   2   1       40.62       51.85      3.06 o 
   8   2   1        8.58        9.16      4.23 o 
   9   2   1        0.47       -2.05      4.31 o 
  10   2   1        1.26        2.78      4.86 o 
  11   2   1       14.99       10.14      5.90 o 
   1   3   1      561.79      579.77      8.10 o 
   2   3   1     2353.59     2288.72     26.11 o 
   3   3   1     2019.36     2002.03     35.62 o 
   4   3   1      771.79      756.20     11.60 o 
   5   3   1     1213.27     1191.69     16.83 o 
   6   3   1      103.50       95.24      5.72 o 
   7   3   1        1.88       -0.73      3.07 o 
   8   3   1       74.96       68.16      4.96 o 
   9   3   1      152.03      154.69      9.92 o 
  10   3   1      130.51      117.40     12.39 o 
  11   3   1        6.09        4.22      7.30 o 
   0   4   1     2648.04     2659.82     43.17 o 
   1   4   1     1258.22     1337.58     16.50 o 
   2   4   1      242.43      190.25      4.93 o 
   3   4   1       31.25       35.08      2.83 o 
   4   4   1       28.58       35.42      2.84 o 
   5   4   1      153.72      159.80      6.57 o 
   6   4   1       15.54       24.84      4.60 o 
   7   4   1      188.92      187.44      8.01 o 
   8   4   1      252.77      246.28     13.53 o 
   9   4   1        1.92        0.74      6.70 o 
  10   4   1       48.98       76.66     17.80 o 
   1   5   1      120.61      122.45      3.59 o 
   2   5   1        9.69        6.86      3.57 o 
   3   5   1      368.33      375.49      9.61 o 
   4   5   1       85.69       97.84      5.90 o 
   5   5   1        0.49        7.76      3.73 o 
   6   5   1       79.97       84.17      6.47 o 
   7   5   1      488.17      525.35     23.71 o 
   8   5   1       34.47       55.32      9.74 o 
   9   5   1       31.90       29.87      8.29 o 
   0   6   1       87.07      118.88      6.35 o 
   1   6   1       33.21       30.33      3.22 o 
   2   6   1        0.49       -0.25      3.80 o 
   3   6   1       37.55       39.00      5.01 o 
   4   6   1        6.44       10.42      4.04 o 
   5   6   1      101.81      103.87      6.68 o 
   6   6   1       67.65       71.65      6.04 o 
   7   6   1       78.51      103.15      8.55 o 
   8   6   1       92.45      123.24      8.55 o 
   9   6   1        1.80       13.77      7.81 o 
   1   7   1       44.69       43.92      5.02 o 
   2   7   1       15.62        2.15      4.23 o 
   3   7   1        4.55       11.41      4.33 o 
   4   7   1       43.14       59.55      6.10 o 
   5   7   1       43.16       39.26      5.71 o 
   6   7   1       40.55       38.69      5.77 o 
   7   7   1      138.97      136.99     10.68 o 
   8   7   1        8.34       24.14     10.78 o 
   0   8   1       10.74        8.82     10.71 o 
   1   8   1       69.95       77.11     10.40 o 
   2   8   1       82.90       85.47      9.68 o 
   3   8   1        5.75       13.88      6.71 o 
   4   8   1       10.50        8.29      5.18 o 
   5   8   1       41.62       42.81      6.37 o 
   6   8   1        0.47        4.95      6.30 o 
   1   9   1       14.33       16.42      7.98 o 
   2   9   1        0.23        6.14      7.37 o 
   3   9   1       10.87       37.46      8.58 o 
   4   9   1       31.95       13.08      7.96 o 
   1   0   2     9131.51     5097.22    247.98 o 
   2   0   2    12616.06    12879.37    120.75 o 
   3   0   2     2449.02     2310.21     27.38 o 
   4   0   2        4.02       -1.34      1.34 o 
   5   0   2     5572.58     5856.61     73.65 o 
   6   0   2      386.94      401.60     11.43 o 
   7   0   2      702.41      604.18     15.65 o 
   8   0   2       79.12       72.70      7.12 o 
   9   0   2        1.42        5.85      4.93 o 
  10   0   2        5.74        0.18      5.45 o 
  11   0   2       85.38       85.27      9.27 o 
   1   1   2    12402.27    12493.59    117.69 o 
   2   1   2     5938.24     5983.76     54.28 o 
   3   1   2     4885.13     4727.25     41.58 o 
   4   1   2     1034.99      991.95     11.20 o 
   5   1   2     6216.48     6315.84     58.59 o 
   6   1   2        1.20        0.09      1.74 o 
   7   1   2       17.07       18.23      2.67 o 
   8   1   2        0.81        2.49      3.24 o 
   9   1   2        1.46        0.85      3.43 o 
  10   1   2        9.66        6.85      3.94 o 
  11   1   2       65.97       69.22      6.91 o 
   0   2   2    12526.35    12220.31    163.12 o 
   1   2   2     1690.94     1797.38     20.54 o 
   2   2   2      864.84      829.58      9.64 o 
   3   2   2       60.17       62.93      2.38 o 
   4   2   2      187.14      199.32      4.23 o 
   5   2   2      170.79      140.22      3.56 o 
   6   2   2       32.44       35.21      2.28 o 
   7   2   2      349.57      345.91      6.89 o 
   8   2   2       20.87       24.67      3.46 o 
   9   2   2        4.85        5.65      4.14 o 
  10   2   2        0.80       -4.27      4.27 o 
  11   2   2       24.96       22.62      5.93 o 
   1   3   2       78.36      104.08      3.65 o 
   2   3   2       11.59       16.54      2.01 o 
   3   3   2        3.78       -1.25      1.80 o 
   4   3   2      469.37      468.91      9.21 o 
   5   3   2       17.37       28.16      2.97 o 
   6   3   2       41.12       36.16      2.99 o 
   7   3   2       64.90       63.41      3.86 o 
   8   3   2       18.05       19.41      3.59 o 
   9   3   2       10.53       12.57      4.47 o 
  10   3   2        0.41        7.32      5.78 o 
  11   3   2       15.75       12.66      7.68 o 
   0   4   2       23.73       12.59      6.11 o 
   1   4   2       11.25        9.37      2.18 o 
   2   4   2      411.12      407.17      9.60 o 
   3   4   2       16.84       29.39      2.77 o 
   4   4   2      419.12      416.80      9.73 o 
   5   4   2        4.85        3.19      3.48 o 
   6   4   2        3.99       -2.93      2.93 o 
   7   4   2       31.13       30.57      5.13 o 
   8   4   2        9.98       16.16      5.91 o 
   9   4   2      113.21      102.17     10.09 o 
  10   4   2       16.02       19.31      7.74 o 
   1   5   2        0.15       -0.79      1.77 o 
   2   5   2      183.24      163.69      4.31 o 
   3   5   2     1382.37     1307.94     18.74 o 
   4   5   2      408.26      385.69     10.06 o 
   5   5   2       91.59       72.40      5.53 o 
   6   5   2       16.37       13.78      4.81 o 
   7   5   2      472.87      512.26     14.89 o 
   8   5   2        0.76        8.82      4.16 o 
   9   5   2      166.73      164.02     12.62 o 
   0   6   2        0.07       -1.01      3.41 o 
   1   6   2        0.13       -3.04      3.04 o 
   2   6   2       39.89       36.97      4.85 o 
   3   6   2      256.56      278.39      9.29 o 
   4   6   2       17.06       16.88      4.47 o 
   5   6   2      290.79      283.83      9.80 o 
   6   6   2       71.75       73.17      6.29 o 
   7   6   2      441.40      466.52     15.05 o 
   8   6   2        2.05        7.50      5.74 o 
   9   6   2        1.29       -2.49      7.96 o 
   1   7   2       69.15       64.27      5.42 o 
   2   7   2       29.43       22.24      7.74 o 
   3   7   2      275.80      281.68     10.28 o 
   4   7   2       17.49       15.44      5.00 o 
   5   7   2       23.30       37.96      7.16 o 
   6   7   2        4.15       11.95      5.23 o 
   7   7   2       54.20       83.80      9.84 o 
   8   7   2        0.03       -3.41      5.77 o 
   0   8   2        4.29        7.32     12.33 o 
   1   8   2        9.34       13.71      8.62 o 
   2   8   2       28.60       31.61      7.90 o 
   3   8   2      131.98      108.61      8.82 o 
   4   8   2       42.49       39.12      7.38 o 
   5   8   2       48.07       68.10      7.16 o 
   6   8   2        5.60       10.24      7.24 o 
   1   9   2        1.14       -1.42      7.35 o 
   2   9   2       16.85       26.66      8.45 o 
   3   9   2       96.08      117.21     11.68 o 
   4   9   2        1.82        9.80     11.24 o 
   1   1   3    12915.50    12633.59    145.42 o 
   2   1   3     1892.82     1770.32     18.43 o 
   3   1   3       37.25       47.15      2.37 o 
   4   1   3     3512.70     3627.78     36.10 o 
   5   1   3      916.35      914.38     12.03 o 
   6   1   3        0.36       -1.67      1.67 o 
   7   1   3        7.55        4.09      2.41 o 
   8   1   3        0.17        4.37      3.29 o 
   9   1   3       69.64       71.85      6.93 o 
  10   1   3       46.61       50.26      5.38 o 
  11   1   3        0.09       -0.91      5.43 o 
   0   2   3    53448.85    53483.70   1045.46 o 
   1   2   3     5683.84     5751.45     61.85 o 
   2   2   3     1325.34     1380.83     15.16 o 
   3   2   3       56.95       45.96      2.19 o 
   4   2   3      184.38      197.00      4.18 o 
   5   2   3      802.47      804.41     10.50 o 
   6   2   3       46.09       37.99      2.27 o 
   7   2   3      881.05      842.45     12.49 o 
   8   2   3       73.54       53.28      5.87 o 
   9   2   3        0.32       -3.98      3.98 o 
  10   2   3        2.58       -3.58      4.68 o 
  11   2   3       49.34       39.56      6.74 o 
   1   3   3      183.14      166.34      5.22 o 
   2   3   3       77.03       85.86      4.08 o 
   3   3   3     1121.95     1069.38     13.71 o 
   4   3   3       62.04       56.54      3.09 o 
   5   3   3     1639.70     1594.90     21.38 o 
   6   3   3        6.37        4.08      2.33 o 
   7   3   3        5.81       11.65      3.67 o 
   8   3   3      388.19      335.42      9.57 o 
   9   3   3        0.12       -4.43      4.43 o 
  10   3   3       10.32       11.82      5.56 o 
  11   3   3       25.38       50.17     10.49 o 
   0   4   3      963.90     1042.71     19.20 o 
   1   4   3     1739.54     1612.95     21.19 o 
   2   4   3     3825.92     3745.33     49.46 o 
   3   4   3        1.77        9.51      2.41 o 
   4   4   3       33.31       39.71      3.28 o 
   5   4   3      364.03      308.64      8.18 o 
   6   4   3      108.26      102.44      5.59 o 
   7   4   3      381.97      399.87     11.19 o 
   8   4   3       30.52       34.89      6.80 o 
   9   4   3      101.95      128.90     11.35 o 
  10   4   3       74.41       90.02     14.27 o 
   1   5   3      248.83      261.46      6.33 o 
   2   5   3        7.15       13.36      2.60 o 
   3   5   3      902.26      893.21     14.46 o 
   4   5   3        1.44        1.71      3.75 o 
   5   5   3        0.13       -3.60      3.60 o 
   6   5   3      146.79      163.92      9.92 o 
   7   5   3        6.16       14.76      6.84 o 
   8   5   3       48.69       55.85      7.26 o 
   9   5   3       11.10       18.32      7.08 o 
   0   6   3       23.82       31.52      4.05 o 
   1   6   3       30.08       18.24      3.30 o 
   2   6   3       30.81       30.97      5.90 o 
   3   6   3       48.33       52.85      7.34 o 
   4   6   3       85.05       96.52      8.56 o 
   5   6   3        6.45       16.88      4.42 o 
   6   6   3      193.39      213.28     10.55 o 
   7   6   3      111.24      145.35      9.92 o 
   8   6   3       51.19       62.95      8.19 o 
   9   6   3        3.49        6.43      7.71 o 
   1   7   3        0.77        1.47      3.90 o 
   2   7   3      212.73      225.55     11.03 o 
   3   7   3       86.60       95.52      6.86 o 
   4   7   3        0.31        5.95      5.52 o 
   5   7   3        1.12        8.87      5.81 o 
   6   7   3      258.96      262.59     11.32 o 
   7   7   3       26.09       30.77      7.05 o 
   8   7   3       17.27        6.95      8.01 o 
   0   8   3        0.17      -11.04     11.04 o 
   1   8   3        7.94        6.33      6.88 o 
   2   8   3        9.72        1.19      9.28 o 
   3   8   3        3.16        9.12      5.85 o 
   4   8   3        7.79        9.24      5.27 o 
   5   8   3        1.49        1.89      5.35 o 
   6   8   3        5.19        4.83      6.18 o 
   1   9   3       26.27       28.08      8.64 o 
   2   9   3       64.07       58.89      9.76 o 
   3   9   3       34.76       33.21      8.50 o 
   4   9   3       15.05        1.52      7.38 o 
   1   0   4        3.79       -0.94      0.94 o 
   2   0   4      398.65      428.98      5.17 o 
   3   0   4     1289.22     1336.21     18.12 o 
   4   0   4     3739.72     4170.74     48.70 o 
   5   0   4     1048.12      964.66     14.71 o 
   6   0   4       24.17       31.14      2.74 o 
   7   0   4        6.80       13.24      4.66 o 
   8   0   4        6.04        0.20      4.16 o 
   9   0   4       73.63       79.20      7.86 o 
  10   0   4      128.53      140.34     10.36 o 
  11   0   4        7.79        4.61      6.48 o 
   1   1   4      392.63      373.96      6.56 o 
   2   1   4      708.37      736.19      7.47 o 
   3   1   4       70.43       92.82      2.45 o 
   4   1   4     7561.96     7548.52     72.56 o 
   5   1   4       21.08       12.56      1.82 o 
   6   1   4       14.54        6.06      1.90 o 
   7   1   4        0.01       -2.13      2.13 o 
   8   1   4      715.57      651.94     11.02 o 
   9   1   4       76.46       82.30      5.67 o 
  10   1   4      119.54      126.91      7.14 o 
  11   1   4       41.17       40.03      5.92 o 
   0   2   4     4452.34     4362.45     66.52 o 
   1   2   4     4646.51     4733.98     60.31 o 
   2   2   4     2746.38     2590.75     28.90 o 
   3   2   4     1418.52     1415.27     18.62 o 
   4   2   4        7.98        9.52      1.73 o 
   5   2   4       78.56       86.19      3.09 o 
   6   2   4      182.29      176.17      6.63 o 
   7   2   4      919.14      889.24     14.78 o 
   8   2   4        4.00        7.76      2.92 o 
   9   2   4        3.08        0.96      3.99 o 
  10   2   4       57.65       50.86      8.90 o 
  11   2   4       10.07       15.81      6.04 o 
   1   3   4      454.87      461.14      7.70 o 
   2   3   4       98.37       87.12      4.04 o 
   3   3   4     1172.76     1192.08     13.99 o 
   4   3   4      433.76      474.86      9.20 o 
   5   3   4      884.63      847.27     12.99 o 
   6   3   4      255.60      245.81      5.92 o 
   7   3   4      709.57      664.72     11.97 o 
   8   3   4       31.01       35.62      4.44 o 
   9   3   4       41.89       27.68      6.04 o 
  10   3   4       17.48       38.52      6.80 o 
   0   4   4     6445.28     6563.98     89.95 o 
   1   4   4       62.17       50.63      3.85 o 
   2   4   4      615.45      658.70     13.50 o 
   3   4   4      229.64      238.16      6.95 o 
   4   4   4      272.59      283.80      7.69 o 
   5   4   4       76.73       68.70      4.70 o 
   6   4   4      360.77      339.37     11.26 o 
   7   4   4      647.15      618.56     14.13 o 
   8   4   4        9.15       14.61      4.09 o 
   9   4   4       22.89       21.26      6.81 o 
  10   4   4       15.50       26.60      8.25 o 
   1   5   4       16.36       23.36      2.89 o 
   2   5   4       91.89       92.66      4.34 o 
   3   5   4      371.74      373.69     10.78 o 
   4   5   4      189.13      202.87      8.01 o 
   5   5   4      153.39      152.63      7.24 o 
   6   5   4      149.24      178.53      7.82 o 
   7   5   4       85.06       82.41      8.90 o 
   8   5   4      175.51      160.41      8.89 o 
   9   5   4       15.40       16.35      7.42 o 
   0   6   4      227.45      229.53      8.21 o 
   1   6   4      139.76      154.39      5.85 o 
   2   6   4      483.23      490.44      9.72 o 
   3   6   4       20.86       18.11      4.60 o 
   4   6   4      213.79      187.04      8.89 o 
   5   6   4        9.45        2.62      4.74 o 
   6   6   4       45.25       48.63      5.42 o 
   7   6   4        7.70       10.92      5.55 o 
   8   6   4      122.63      126.68      8.78 o 
   9   6   4        1.09        5.99      5.93 o 
   1   7   4      131.16      141.03      7.16 o 
   2   7   4      104.59      125.10      7.11 o 
   3   7   4       41.50       46.22      5.63 o 
   4   7   4       49.43       61.59      6.32 o 
   5   7   4        8.57        2.60      4.63 o 
   6   7   4        0.28       14.35      4.85 o 
   7   7   4       37.46       40.24      7.36 o 
   8   7   4       31.48       19.57      6.53 o 
   0   8   4        1.75       -2.03      9.15 o 
   1   8   4      102.24      100.43     10.53 o 
   2   8   4       11.91       24.82      7.63 o 
   3   8   4        6.15       10.70      5.82 o 
   4   8   4        3.85        6.85      5.18 o 
   5   8   4       11.33        4.37      5.39 o 
   6   8   4       63.60       72.80      8.31 o 
   1   9   4      115.66      100.87     11.19 o 
   2   9   4       50.82       58.76      9.81 o 
   3   9   4        0.01       14.13      8.23 o 
   4   9   4        2.91       -6.31      6.77 o 
   1   1   5    24341.85    23757.49    316.29 o 
   2   1   5    25201.50    24921.31    213.57 o 
   3   1   5      356.11      330.45      4.76 o 
   4   1   5      102.38      138.36      3.90 o 
   5   1   5      109.02      132.80      3.51 o 
   6   1   5       81.62       91.80      3.26 o 
   7   1   5       39.91       42.02      3.41 o 
   8   1   5      401.75      372.99      8.04 o 
   9   1   5      272.54      256.22      9.99 o 
  10   1   5       12.76        9.19      4.19 o 
  11   1   5        0.82        1.24      4.67 o 
   0   2   5     1116.54     1146.87     22.41 o 
   1   2   5     6097.98     6387.38     73.36 o 
   2   2   5     4413.69     4299.79     50.18 o 
   3   2   5      773.56      814.17     10.02 o 
   4   2   5       22.36       24.30      2.02 o 
   5   2   5      721.13      742.66      9.95 o 
   6   2   5       84.80       91.30      3.28 o 
   7   2   5      156.41      156.36      7.42 o 
   8   2   5       35.92       46.63      4.25 o 
   9   2   5       12.83        7.49      4.48 o 
  10   2   5       62.83       60.93      6.71 o 
  11   2   5        9.82       10.65      5.95 o 
   1   3   5       43.11       52.13      2.93 o 
   2   3   5     1381.00     1311.40     19.08 o 
   3   3   5       15.94       17.99      2.27 o 
   4   3   5     2688.69     2650.21     30.63 o 
   5   3   5       10.66        5.69      3.12 o 
   6   3   5      789.45      789.57     11.90 o 
   7   3   5      753.76      719.81     14.08 o 
   8   3   5       46.89       38.42      5.82 o 
   9   3   5        0.10        6.08      4.87 o 
  10   3   5      241.65      238.40     12.47 o 
   0   4   5     9661.64     9609.50    130.26 o 
   1   4   5     1283.87     1306.29     20.42 o 
   2   4   5      800.04      757.03     13.14 o 
   3   4   5      280.69      293.41      6.65 o 
   4   4   5       45.35       50.56      4.21 o 
   5   4   5       38.70       41.49      5.12 o 
   6   4   5     1067.52     1044.80     16.29 o 
   7   4   5      308.38      313.47      8.79 o 
   8   4   5       60.93       67.15      6.24 o 
   9   4   5        3.88        4.19      6.60 o 
  10   4   5        5.24       -1.65      7.59 o 
   1   5   5      123.15      137.30      5.01 o 
   2   5   5      327.05      334.20      8.68 o 
   3   5   5        2.09        5.31      2.70 o 
   4   5   5      236.86      258.94      8.39 o 
   5   5   5       48.42       52.76      4.95 o 
   6   5   5        2.60       -1.57      3.65 o 
   7   5   5       99.63      113.15      8.74 o 
   8   5   5       23.44       21.76      6.10 o 
   9   5   5        3.13       -6.52      6.52 o 
   0   6   5      205.25      207.66     13.30 o 
   1   6   5       73.46       79.84      4.67 o 
   2   6   5       16.29       16.36      3.31 o 
   3   6   5       28.55       23.80      4.61 o 
   4   6   5       12.56       13.18      4.28 o 
   5   6   5       53.67       44.58      5.29 o 
   6   6   5        8.28       20.82      4.87 o 
   7   6   5       36.69       45.19      7.59 o 
   8   6   5       13.01       23.10      5.79 o 
   9   6   5       49.22       71.06      8.14 o 
   1   7   5       74.75       86.56      7.33 o 
   2   7   5       74.21       59.76      5.72 o 
   3   7   5        1.28        8.08      4.54 o 
   4   7   5        2.06        8.42      4.83 o 
   5   7   5        2.57       11.75      4.85 o 
   6   7   5      113.43      137.09      8.47 o 
   7   7   5      117.32      118.14     14.15 o 
   8   7   5        1.94        3.01      6.05 o 
   0   8   5       29.39       23.43     10.53 o 
   1   8   5       69.04       66.88      9.07 o 
   2   8   5        1.58        1.75      7.40 o 
   3   8   5       25.80       31.46      8.92 o 
   4   8   5       67.89       65.24      7.08 o 
   5   8   5        0.00        6.57      5.21 o 
   6   8   5        4.62        4.15      5.91 o 
   1   9   5       58.03       46.96      9.49 o 
   2   9   5        3.17        3.88      8.81 o 
   3   9   5        9.55       -5.56      6.82 o 
   4   9   5        0.81       -4.00      8.37 o 
   0   0   6    16179.63    15216.56    453.69 o 
   1   0   6      731.97      628.62     10.79 o 
   2   0   6     1260.20     1068.59     14.61 o 
   3   0   6      130.03       93.24      3.04 o 
   4   0   6       58.42       58.43      2.85 o 
   5   0   6     1273.10     1186.20     16.01 o 
   6   0   6     1441.33     1294.42     19.52 o 
   7   0   6      233.46      232.04     10.28 o 
   8   0   6      856.03      745.39     18.80 o 
   9   0   6        7.30        3.29      4.99 o 
  10   0   6        9.83       15.13      5.94 o 
  11   0   6        2.48        7.92      6.27 o 
   1   1   6    20332.80    19950.73    265.60 o 
   2   1   6     4722.40     4511.46     41.34 o 
   3   1   6        5.68        0.06      1.21 o 
   4   1   6       59.40       56.79      2.21 o 
   5   1   6      953.90      992.18     10.76 o 
   6   1   6      134.77      131.48      4.25 o 
   7   1   6      393.17      376.10      7.63 o 
   8   1   6        0.18       10.83      3.58 o 
   9   1   6        9.12       16.41      3.81 o 
  10   1   6       10.04       10.53      4.14 o 
  11   1   6       23.77       32.39      5.70 o 
   0   2   6    21250.25    21113.34    363.50 o 
   1   2   6     6293.60     6114.50     76.06 o 
   2   2   6      676.51      605.28      9.66 o 
   3   2   6        9.97        8.08      1.71 o 
   4   2   6      436.25      452.82      7.30 o 
   5   2   6      968.03      994.55     13.24 o 
   6   2   6     1081.78     1029.20     13.94 o 
   7   2   6      433.18      400.45      9.10 o 
   8   2   6        0.67        1.81      2.83 o 
   9   2   6       48.99       65.75      5.07 o 
  10   2   6       11.25        7.96      5.77 o 
  11   2   6        3.17       -2.07      5.62 o 
   1   3   6     1738.33     1735.62     24.01 o 
   2   3   6       15.41       12.34      2.73 o 
   3   3   6       79.16       92.78      3.58 o 
   4   3   6      536.88      561.04      8.69 o 
   5   3   6      138.73      141.38      4.76 o 
   6   3   6        5.49        9.02      2.51 o 
   7   3   6        0.75       11.71      3.34 o 
   8   3   6       10.69       14.02      3.82 o 
   9   3   6        7.60        0.28      4.73 o 
  10   3   6        6.05       16.56      7.69 o 
   0   4   6       44.20       48.69      8.34 o 
   1   4   6     2285.97     2260.71     31.24 o 
   2   4   6       88.59      110.19      5.29 o 
   3   4   6      119.78      137.74      5.80 o 
   4   4   6      977.46      938.23     16.01 o 
   5   4   6      633.64      635.11     11.22 o 
   6   4   6        0.35       12.13      2.94 o 
   7   4   6        5.28       12.24      3.44 o 
   8   4   6       96.72      101.20      7.02 o 
   9   4   6       84.04       88.44      7.44 o 
  10   4   6        0.41       -6.06      6.06 o 
   1   5   6        1.59        0.50      2.43 o 
   2   5   6      478.79      444.49     12.87 o 
   3   5   6      622.67      594.30     11.07 o 
   4   5   6      484.15      465.81     10.98 o 
   5   5   6       13.45       19.84      4.21 o 
   6   5   6       62.07       63.84      5.40 o 
   7   5   6      302.00      292.73     10.65 o 
   8   5   6        0.06       -4.86      4.86 o 
   9   5   6       12.26        7.45      5.34 o 
   0   6   6      689.65      595.25     17.57 o 
   1   6   6       57.21       81.30      4.84 o 
   2   6   6        9.97       10.34      3.71 o 
   3   6   6        0.01        0.46      3.93 o 
   4   6   6        0.03       -0.48      3.86 o 
   5   6   6       12.50        7.17      4.79 o 
   6   6   6      279.74      261.75     13.87 o 
   7   6   6       53.67       57.58      7.38 o 
   8   6   6       16.22       20.46      6.93 o 
   9   6   6        0.67       -1.84      7.21 o 
   1   7   6       39.23       33.94      6.60 o 
   2   7   6       29.59       28.58      4.86 o 
   3   7   6      454.81      447.24     12.02 o 
   4   7   6       54.22       61.70      6.25 o 
   5   7   6       75.72       50.94      6.14 o 
   6   7   6       20.01       29.93      5.88 o 
   7   7   6        1.49        4.66      5.79 o 
   8   7   6        5.83       -2.93      7.78 o 
   0   8   6       46.56       32.35     11.24 o 
   1   8   6       20.59       10.96      7.32 o 
   2   8   6      304.63      327.00     16.27 o 
   3   8   6       60.64       73.12      8.04 o 
   4   8   6       15.51       22.64      5.67 o 
   5   8   6       54.15       52.81      6.94 o 
   6   8   6        9.59       10.82      5.99 o 
   1   9   6       15.52        6.56      7.45 o 
   2   9   6        2.07        3.22      7.34 o 
   3   9   6        0.04       -3.09      8.34 o 
   4   9   6       20.05       11.13     11.69 o 
   1   1   7     1481.06     1478.67     19.22 o 
   2   1   7     1004.56     1007.65     10.33 o 
   3   1   7      841.56      875.38      9.45 o 
   4   1   7     1317.08     1443.23     15.03 o 
   5   1   7       25.28       55.15      2.15 o 
   6   1   7      945.84      931.01     11.17 o 
   7   1   7       16.89       22.87      3.12 o 
   8   1   7      118.53      106.81      5.00 o 
   9   1   7      271.91      237.17      8.68 o 
  10   1   7       15.50       16.29      4.55 o 
  11   1   7        4.04       10.42      5.22 o 
   0   2   7    20389.72    20822.88    438.76 o 
   1   2   7      721.48      681.27     14.64 o 
   2   2   7     1019.06     1025.75     14.84 o 
   3   2   7        0.02        0.57      1.57 o 
   4   2   7     1424.93     1439.14     19.14 o 
   5   2   7      203.44      169.95      4.86 o 
   6   2   7     1623.21     1577.89     18.64 o 
   7   2   7      284.75      257.28      8.31 o 
   8   2   7      142.40      130.47      6.08 o 
   9   2   7      106.05      109.82      6.59 o 
  10   2   7       29.57       35.53      7.65 o 
  11   2   7        6.44       -3.01      5.71 o 
   1   3   7     1688.86     1634.58     20.81 o 
   2   3   7     3231.03     3146.67     37.98 o 
   3   3   7     3859.32     3782.16     45.43 o 
   4   3   7      475.34      493.10      8.67 o 
   5   3   7     1155.19     1156.56     15.65 o 
   6   3   7      182.24      199.39      5.54 o 
   7   3   7       15.92       26.56      3.29 o 
   8   3   7      244.66      251.07      9.01 o 
   9   3   7        0.12        2.31      3.88 o 
  10   3   7        9.34        7.66      5.81 o 
   0   4   7       55.82       48.57      4.46 o 
   1   4   7     3549.87     3273.76     43.64 o 
   2   4   7      735.05      784.92     13.61 o 
   3   4   7       11.23       13.93      3.21 o 
   4   4   7        0.03       -2.95      2.95 o 
   5   4   7      614.23      588.43     10.64 o 
   6   4   7      367.39      362.10      7.95 o 
   7   4   7      293.05      314.45      8.91 o 
   8   4   7       26.59       22.80      3.71 o 
   9   4   7       12.80       15.59      5.00 o 
  10   4   7        0.09        4.36      6.49 o 
   1   5   7      542.55      548.47     10.05 o 
   2   5   7        8.96        9.38      3.46 o 
   3   5   7      336.72      303.62      8.74 o 
   4   5   7      140.26      147.11      7.05 o 
   5   5   7      551.63      569.71     12.55 o 
   6   5   7      144.74      154.26      7.45 o 
   7   5   7       37.20       23.90      5.40 o 
   8   5   7        0.00       -0.43      5.72 o 
   9   5   7       78.54       66.70     11.81 o 
   0   6   7        1.82       -0.46      5.12 o 
   1   6   7      220.44      206.09      6.78 o 
   2   6   7      437.94      438.19      9.48 o 
   3   6   7      183.46      163.79      7.85 o 
   4   6   7        0.87       -0.46      4.22 o 
   5   6   7        5.17       11.23      4.39 o 
   6   6   7       99.42      101.43      7.07 o 
   7   6   7        1.31        1.17      5.28 o 
   8   6   7        3.77        4.25      5.66 o 
   9   6   7       13.18       18.64     11.43 o 
   1   7   7       71.86       75.75      7.48 o 
   2   7   7      179.48      183.97     10.10 o 
   3   7   7       17.42       13.63      4.94 o 
   4   7   7        2.58        2.07      4.45 o 
   5   7   7       55.33       44.63      5.88 o 
   6   7   7       15.46       23.86      6.07 o 
   7   7   7      203.76      190.08     20.80 o 
   8   7   7       14.64       25.60      6.61 o 
   0   8   7       21.77       34.80     11.18 o 
   1   8   7        1.97        1.26      7.06 o 
   2   8   7       13.97       33.10      7.87 o 
   3   8   7        0.05        8.72      5.92 o 
   4   8   7        5.54       15.60      6.13 o 
   5   8   7        7.67        2.50      4.94 o 
   6   8   7        9.05        3.80      7.33 o 
   1   9   7        8.18       28.75      9.69 o 
   2   9   7       10.05        9.26      8.90 o 
   3   9   7       28.67       23.19     13.21 o 
   4   9   7        1.57       -1.73      7.45 o 
   0   0   8     3014.99     2757.33     85.69 o 
   1   0   8      755.28      804.40     16.63 o 
   2   0   8     8819.05     9083.68    119.08 o 
   3   0   8     6041.89     6106.13     69.98 o 
   4   0   8     4200.48     4305.90     59.97 o 
   5   0   8      106.36      108.53      4.24 o 
   6   0   8        8.13        9.87      3.22 o 
   7   0   8      868.49      812.68     16.39 o 
   8   0   8       36.42       50.18      6.30 o 
   9   0   8      235.45      202.62     11.37 o 
  10   0   8       44.59       50.40      8.06 o 
  11   0   8       36.48       34.82      7.56 o 
   1   1   8    19337.18    18965.89    229.39 o 
   2   1   8     5739.81     5689.26     70.52 o 
   3   1   8     2483.69     2492.90     25.05 o 
   4   1   8     1238.41     1286.15     14.35 o 
   5   1   8      167.13      144.58      4.23 o 
   6   1   8       24.18       25.78      1.77 o 
   7   1   8       14.59        7.16      2.68 o 
   8   1   8      371.62      324.92      7.65 o 
   9   1   8      400.75      376.89     10.03 o 
  10   1   8       33.63       33.62      5.29 o 
  11   1   8       89.18      108.82      7.86 o 
   0   2   8    66422.54    63860.13   1347.76 o 
   1   2   8     3544.01     3366.77     92.86 o 
   2   2   8      169.95      193.08      4.71 o 
   3   2   8      103.11      107.88      3.41 o 
   4   2   8        3.59        5.23      2.14 o 
   5   2   8      113.84      116.40      4.52 o 
   6   2   8      242.92      226.56      6.60 o 
   7   2   8        7.93        7.05      3.27 o 
   8   2   8        0.20        4.97      3.45 o 
   9   2   8       14.79       29.75      4.74 o 
  10   2   8       62.51       50.34     11.00 o 
  11   2   8       19.22        9.83      6.38 o 
   1   3   8     1002.25     1003.78     13.82 o 
   2   3   8      486.92      559.78      8.92 o 
   3   3   8      905.42     1046.67     14.85 o 
   4   3   8      104.83      106.68      6.11 o 
   5   3   8      988.85      977.75     13.80 o 
   6   3   8      383.25      357.98      7.30 o 
   7   3   8       78.78       76.82      4.39 o 
   8   3   8      182.52      175.38      7.94 o 
   9   3   8       40.71       40.73      5.05 o 
  10   3   8        2.38        4.35      5.40 o 
   0   4   8     2701.76     2733.75     51.96 o 
   1   4   8     1253.03     1305.22     19.62 o 
   2   4   8      484.54      494.89     10.17 o 
   3   4   8      243.28      237.45      8.97 o 
   4   4   8       54.68       51.91      4.24 o 
   5   4   8       16.24       14.44      3.26 o 
   6   4   8      127.37      146.38      5.56 o 
   7   4   8      177.08      195.22      7.36 o 
   8   4   8        0.36        2.39      4.33 o 
   9   4   8        0.62       -4.16      6.47 o 
  10   4   8        0.96       14.04      7.28 o 
   1   5   8      177.92      189.23     13.02 o 
   2   5   8        8.69       -1.43      3.27 o 
   3   5   8      377.30      355.76      9.43 o 
   4   5   8      492.65      502.93     12.74 o 
   5   5   8        0.86        8.40      3.97 o 
   6   5   8       28.47       22.24      4.32 o 
   7   5   8      146.64      133.46      7.97 o 
   8   5   8        1.01        1.12      4.20 o 
   9   5   8       29.66       20.78      7.73 o 
   0   6   8      404.92      406.83     14.31 o 
   1   6   8     1568.57     1518.33     21.98 o 
   2   6   8       55.13       56.50      4.52 o 
   3   6   8       17.99       18.57      4.54 o 
   4   6   8       24.08       15.18      4.44 o 
   5   6   8      449.53      393.58     11.08 o 
   6   6   8        9.35       14.31      5.81 o 
   7   6   8        4.04       -3.86      4.72 o 
   8   6   8       67.63       51.19      6.77 o 
   9   6   8        0.85       -5.37      5.37 o 
   1   7   8       22.65       23.26      7.61 o 
   2   7   8        4.25        3.82      4.27 o 
   3   7   8      120.09      138.84      7.98 o 
   4   7   8        5.27       -4.20      4.98 o 
   5   7   8      133.74      154.45      8.82 o 
   6   7   8        0.92       10.48      5.76 o 
   7   7   8       12.73       26.35      8.31 o 
   8   7   8       79.08       72.99     10.06 o 
   0   8   8        0.03       14.27     15.26 o 
   1   8   8       37.97       55.09      8.68 o 
   2   8   8       60.32       73.71      9.31 o 
   3   8   8       29.28       37.17      6.90 o 
   4   8   8       48.71       39.92      7.25 o 
   5   8   8       31.77       37.74      6.35 o 
   6   8   8        0.21        5.12      8.77 o 
   1   9   8       45.99       45.93     11.15 o 
   2   9   8        5.85        3.84      8.25 o 
   3   9   8       24.72       21.11      8.34 o 
   4   9   8        0.02       -2.98      7.40 o 
   1   1   9        0.11        2.81      1.79 o 
   2   1   9      345.40      332.60      5.43 o 
   3   1   9     4012.33     4196.39     40.96 o 
   4   1   9      480.78      497.67      8.13 o 
   5   1   9      328.96      390.92      5.69 o 
   6   1   9      352.96      355.46      7.59 o 
   7   1   9       70.91       84.14      3.27 o 
   8   1   9       71.09       74.46      4.67 o 
   9   1   9        5.98       17.36      3.39 o 
  10   1   9       39.85       25.98      5.03 o 
  11   1   9       38.19       75.55      7.40 o 
   0   2   9      246.43      281.73     15.58 o 
   1   2   9      756.81      690.74     27.59 o 
   2   2   9     5118.57     4903.98     61.96 o 
   3   2   9       73.28      103.25      3.53 o 
   4   2   9      186.68      186.78      5.00 o 
   5   2   9      270.06      313.94      6.05 o 
   6   2   9      929.69      895.04     12.55 o 
   7   2   9      315.53      300.67      7.01 o 
   8   2   9      309.35      322.63      9.94 o 
   9   2   9      208.43      200.63      8.49 o 
  10   2   9        1.57        6.78      5.43 o 
  11   2   9        0.27       -2.02      5.19 o 
   1   3   9        1.42       -1.45      1.65 o 
   2   3   9      455.93      394.39      7.05 o 
   3   3   9      590.33      635.14     10.23 o 
   4   3   9     1392.32     1320.96     20.49 o 
   5   3   9       11.87       18.10      2.72 o 
   6   3   9      130.39      145.85      5.19 o 
   7   3   9      998.43      987.17     17.84 o 
   8   3   9      148.38      138.67      7.24 o 
   9   3   9      360.79      359.55     11.32 o 
  10   3   9       71.78       76.25      8.35 o 
   0   4   9     6052.36     6178.22    111.11 o 
   1   4   9     1557.98     1577.53     20.90 o 
   2   4   9      129.93      117.92      5.45 o 
   3   4   9      186.89      186.71      7.92 o 
   4   4   9       46.48       53.61      3.45 o 
   5   4   9      226.29      211.04     10.07 o 
   6   4   9     1073.59      984.13     14.78 o 
   7   4   9       29.76       30.46      4.02 o 
   8   4   9       87.76      120.34      7.35 o 
   9   4   9       19.97       22.13      5.39 o 
  10   4   9        1.39        3.43      6.89 o 
   1   5   9       24.25       20.51      3.71 o 
   2   5   9      270.25      276.58      8.42 o 
   3   5   9       33.49       33.47      4.57 o 
   4   5   9      825.34      817.92     15.63 o 
   5   5   9       35.43       41.45      4.81 o 
   6   5   9       85.63       76.57      8.52 o 
   7   5   9       81.73       76.18      6.69 o 
   8   5   9        1.33       -2.73      4.20 o 
   9   5   9        0.29        6.05      5.27 o 
   0   6   9      496.98      542.28     17.00 o 
   1   6   9      929.11      896.96     17.05 o 
   2   6   9       20.39       25.54      5.37 o 
   3   6   9       23.59       28.22      4.73 o 
   4   6   9        5.80       10.00      4.55 o 
   5   6   9        2.54        4.03      4.23 o 
   6   6   9       32.74       22.78      5.07 o 
   7   6   9       14.85       16.20      5.51 o 
   8   6   9       13.37        6.37      5.40 o 
   9   6   9        5.57        5.92      7.57 o 
   1   7   9       16.31       12.60      7.30 o 
   2   7   9       97.43       89.93      7.84 o 
   3   7   9        3.99        6.42      4.51 o 
   4   7   9       83.37       68.93      6.51 o 
   5   7   9       15.65       23.21      6.39 o 
   6   7   9      143.39      123.92      9.08 o 
   7   7   9       21.71        9.53     11.37 o 
   0   8   9      142.64      122.34     15.83 o 
   1   8   9      272.80      234.97     14.16 o 
   2   8   9        0.54        2.22      6.92 o 
   3   8   9       38.53       33.30      6.95 o 
   4   8   9        5.85        9.95      6.69 o 
   5   8   9        1.17       -3.57      5.13 o 
   6   8   9        8.68       10.28      6.19 o 
   1   9   9       41.68       43.17      9.38 o 
   2   9   9       16.11       10.36      9.93 o 
   3   9   9        3.80       -6.63      7.10 o 
   4   9   9        0.66       -8.66      8.66 o 
   0   0  10        5.41       -1.95      3.89 o 
   1   0  10        7.66        1.10      4.70 o 
   2   0  10     2887.33     2848.62     46.30 o 
   3   0  10     1791.59     2064.64     29.88 o 
   4   0  10     1492.30     1574.60     22.01 o 
   5   0  10       52.54       67.15      5.37 o 
   6   0  10     4854.66     4634.27     60.16 o 
   7   0  10       20.40       23.02      4.37 o 
   8   0  10     1307.82     1197.03     25.95 o 
   9   0  10        4.08        0.49      7.31 o 
  10   0  10       11.51        9.34      5.86 o 
  11   0  10       81.12       60.85     13.02 o 
   1   1  10       59.28       86.75      3.37 o 
   2   1  10      612.52      559.40      8.89 o 
   3   1  10     2227.38     2231.92     24.09 o 
   4   1  10     4976.85     4897.80     50.66 o 
   5   1  10      922.07      900.56     10.07 o 
   6   1  10      522.31      506.74      9.80 o 
   7   1  10      151.78      155.18      5.63 o 
   8   1  10        3.35        3.29      2.85 o 
   9   1  10       38.31       43.75      4.28 o 
  10   1  10       24.77       29.76      5.48 o 
  11   1  10       10.23       12.48      6.58 o 
   0   2  10        6.83       17.53      5.84 o 
   1   2  10     1556.17     1615.72     39.02 o 
   2   2  10     3131.56     3284.41     46.24 o 
   3   2  10      287.32      255.09      5.03 o 
   4   2  10      454.09      473.49      9.23 o 
   5   2  10        3.37        5.11      1.92 o 
   6   2  10      741.11      678.64     11.46 o 
   7   2  10      147.58      137.96      6.04 o 
   8   2  10        0.03       12.85      4.45 o 
   9   2  10        8.58       19.88      4.89 o 
  10   2  10       14.76       12.93      5.36 o 
  11   2  10       43.27       42.04      9.14 o 
   1   3  10      150.06      165.69      6.70 o 
   2   3  10     1195.12     1240.88     18.24 o 
   3   3  10        1.88        5.73      2.40 o 
   4   3  10      873.37      836.64     12.07 o 
   5   3  10      581.70      568.40      9.60 o 
   6   3  10       95.75      105.45      4.61 o 
   7   3  10      449.62      428.22     10.93 o 
   8   3  10        1.41       -0.95      3.74 o 
   9   3  10       87.06       97.18      6.88 o 
  10   3  10       13.72       15.42      6.01 o 
   0   4  10     2460.17     2631.45     56.75 o 
   1   4  10        4.48       10.63      3.82 o 
   2   4  10      176.70      198.44      6.63 o 
   3   4  10      133.76      153.30      6.44 o 
   4   4  10       36.58       28.35      2.90 o 
   5   4  10       40.49       45.80      3.72 o 
   6   4  10      147.06      150.60      5.65 o 
   7   4  10        2.27        6.70      3.24 o 
   8   4  10      259.67      239.19      8.59 o 
   9   4  10        6.70       12.49      6.61 o 
  10   4  10       89.96       77.84      9.99 o 
   1   5  10      191.04      204.78      8.36 o 
   2   5  10     1036.72     1011.34     17.48 o 
   3   5  10      348.75      320.63      9.02 o 
   4   5  10      186.36      195.42      8.15 o 
   5   5  10      100.36      110.76      6.48 o 
   6   5  10      118.32      112.48      6.64 o 
   7   5  10        7.27       -1.19      4.86 o 
   8   5  10       16.08       12.05      5.62 o 
   9   5  10        8.68        6.09      6.65 o 
   0   6  10     1364.71     1302.41     30.77 o 
   1   6  10       33.70       52.19      5.07 o 
   2   6  10       43.37       32.45      4.74 o 
   3   6  10      178.14      194.36      8.50 o 
   4   6  10      241.74      230.79      9.49 o 
   5   6  10       33.55       35.96      5.66 o 
   6   6  10      126.99      141.08      8.12 o 
   7   6  10       23.14       12.47      5.52 o 
   8   6  10       14.89       18.11      7.06 o 
   1   7  10       11.10       11.83      5.70 o 
   2   7  10      329.25      327.73     10.91 o 
   3   7  10       73.92       72.72      6.47 o 
   4   7  10      262.11      304.09     12.04 o 
   5   7  10       30.13       27.90      6.58 o 
   6   7  10      121.77      148.19     12.35 o 
   7   7  10       67.85      102.79     17.52 o 
   0   8  10       56.28       39.92     11.93 o 
   1   8  10      103.40       96.03     10.35 o 
   2   8  10      142.38      157.72     10.31 o 
   3   8  10       19.53       21.65      6.59 o 
   4   8  10        1.07        9.16      5.86 o 
   5   8  10        0.58        7.68      5.50 o 
   6   8  10       18.65       14.56      6.05 o 
   1   9  10        8.06        4.12      8.62 o 
   2   9  10        4.75        6.93      8.21 o 
   3   9  10        1.72       -5.69      8.99 o 
   4   9  10        0.69       -3.37      7.42 o 
   1   1  11      120.21      123.63      3.95 o 
   2   1  11     4661.21     4867.14     60.52 o 
   3   1  11      255.73      253.19      4.92 o 
   4   1  11      810.31      810.88     10.51 o 
   5   1  11       38.56       31.60      1.95 o 
   6   1  11       16.73       23.90      2.32 o 
   7   1  11      408.51      397.59      8.65 o 
   8   1  11       21.76       16.65      3.84 o 
   9   1  11       25.79       38.12      6.50 o 
  10   1  11       45.85       53.28      8.03 o 
  11   1  11       29.18       46.50      6.52 o 
   0   2  11     6292.58     6462.30    199.29 o 
   1   2  11     2150.02     2036.72     65.89 o 
   2   2  11      536.12      670.49     11.67 o 
   3   2  11       18.51       17.39      2.07 o 
   4   2  11      131.01      135.19      4.13 o 
   5   2  11        7.91        3.19      1.88 o 
   6   2  11     2186.93     2065.05     27.37 o 
   7   2  11      341.96      330.19     10.22 o 
   8   2  11      161.08      160.65      7.59 o 
   9   2  11      153.29      167.91     10.14 o 
  10   2  11       43.05       48.49      7.27 o 
  11   2  11       12.38        8.96      5.99 o 
   1   3  11      204.67      197.42      8.49 o 
   2   3  11     7946.53     7965.08    109.79 o 
   3   3  11     4036.50     4073.97     48.79 o 
   4   3  11      243.38      216.12      5.89 o 
   5   3  11       47.57       58.55      3.68 o 
   6   3  11        8.35       18.31      2.92 o 
   7   3  11      427.15      385.78      9.36 o 
   8   3  11       23.31       24.64      4.38 o 
   9   3  11       46.29       54.79      5.85 o 
  10   3  11       24.80       40.28      6.83 o 
   0   4  11     2604.35     2758.90     53.15 o 
   1   4  11     1622.06     1543.43     37.45 o 
   2   4  11      114.47      138.81      6.07 o 
   3   4  11        0.31        0.46      2.08 o 
   4   4  11       92.67       82.37      5.53 o 
   5   4  11       70.08       77.55      4.51 o 
   6   4  11      532.62      522.46     11.77 o 
   7   4  11      294.35      293.03      9.04 o 
   8   4  11        0.33        3.61      5.92 o 
   9   4  11        8.96       16.34      7.06 o 
  10   4  11        0.00        3.23     12.09 o 
   1   5  11        3.38        5.13      3.25 o 
   2   5  11        0.60       10.18      3.75 o 
   3   5  11        3.20        6.76      3.89 o 
   4   5  11      659.05      661.82     13.86 o 
   5   5  11      711.40      719.35     14.66 o 
   6   5  11      620.00      633.28     13.00 o 
   7   5  11        2.92        9.07      4.73 o 
   8   5  11        1.92        0.93      4.97 o 
   9   5  11        7.29        1.86      7.59 o 
   0   6  11     1123.97     1045.91     26.34 o 
   1   6  11      404.01      423.80     10.81 o 
   2   6  11        1.41       -3.66      3.66 o 
   3   6  11       57.67       77.44      6.21 o 
   4   6  11        0.02        6.12      4.12 o 
   5   6  11       27.37       25.43      5.19 o 
   6   6  11       54.83       47.66      6.73 o 
   7   6  11        0.01        7.05      5.34 o 
   8   6  11        1.51        0.49      4.94 o 
   1   7  11      163.15      146.24     10.73 o 
   2   7  11        2.08        9.87      6.15 o 
   3   7  11        0.13        1.92      4.62 o 
   4   7  11       84.12       93.55      8.42 o 
   5   7  11        3.72        1.75      4.67 o 
   6   7  11       38.26       34.07      8.02 o 
   7   7  11       44.44       45.58      7.39 o 
   0   8  11        0.00        7.47      9.64 o 
   1   8  11      221.44      199.82     13.34 o 
   2   8  11       29.51       38.07      7.08 o 
   3   8  11        3.33       -0.71      5.78 o 
   4   8  11        0.01        8.19      6.19 o 
   5   8  11       88.10       91.13     11.59 o 
   6   8  11       64.11       68.94      8.35 o 
   1   9  11       25.10       30.47      9.45 o 
   2   9  11       56.60       40.66      9.44 o 
   3   9  11        1.18       -7.18      7.18 o 
   4   9  11        5.92        3.31      7.60 o 
   0   0  12     4177.42     4376.77    136.32 o 
   1   0  12    28171.71    28590.87    490.14 o 
   2   0  12     4223.48     4383.54     78.07 o 
   3   0  12      731.66      639.29     12.76 o 
   4   0  12      540.38      550.19     10.47 o 
   5   0  12      552.82      516.48     10.63 o 
   6   0  12      119.80      133.71      4.80 o 
   7   0  12     3839.74     3459.21     52.05 o 
   8   0  12        1.84        9.40      3.95 o 
   9   0  12       47.53       48.19      7.31 o 
  10   0  12       31.24       38.00      8.25 o 
  11   0  12        0.03       -4.08      6.73 o 
   1   1  12        1.65        1.29      1.55 o 
   2   1  12       14.32       18.78      1.65 o 
   3   1  12      899.18      780.37     11.29 o 
   4   1  12     1337.97     1432.67     16.83 o 
   5   1  12      193.65      173.84      3.81 o 
   6   1  12      304.45      284.44      7.54 o 
   7   1  12      374.37      382.44      8.73 o 
   8   1  12       16.11       22.13      3.87 o 
   9   1  12      100.56      108.38      6.21 o 
  10   1  12        5.96        3.99      4.47 o 
  11   1  12      181.38      231.53     11.48 o 
   0   2  12     2256.99     2338.63     77.25 o 
   1   2  12     2642.38     2356.18     55.08 o 
   2   2  12     3245.37     3381.51     47.37 o 
   3   2  12       58.01       50.05      2.86 o 
   4   2  12     1543.61     1604.42     19.96 o 
   5   2  12       51.63       56.73      3.21 o 
   6   2  12        0.01       17.29      3.72 o 
   7   2  12       31.94       35.15      4.63 o 
   8   2  12       28.80       32.23      4.49 o 
   9   2  12      252.92      268.34      9.97 o 
  10   2  12        8.08        8.13      5.45 o 
  11   2  12        0.10        0.61      5.40 o 
   1   3  12     1109.50     1103.37     25.84 o 
   2   3  12      348.04      424.14     11.19 o 
   3   3  12      596.01      690.92     11.41 o 
   4   3  12      883.64      934.79     14.33 o 
   5   3  12      481.64      458.87      8.49 o 
   6   3  12      609.57      605.56     10.46 o 
   7   3  12       90.63       95.18      5.61 o 
   8   3  12       62.01       58.52      5.55 o 
   9   3  12       11.37       17.70      5.59 o 
  10   3  12        0.20       -6.28      6.28 o 
   0   4  12      334.12      346.48     13.93 o 
   1   4  12      241.45      259.75      8.71 o 
   2   4  12      351.53      374.82      6.63 o 
   3   4  12      147.02      168.38      5.12 o 
   4   4  12        0.33        2.51      2.81 o 
   5   4  12      213.62      211.03      6.32 o 
   6   4  12       26.71       26.47      3.62 o 
   7   4  12        0.01        1.27      3.39 o 
   8   4  12        4.49       11.08      5.69 o 
   9   4  12        9.64       13.59      6.86 o 
  10   4  12        1.43        9.47      7.35 o 
   1   5  12     1230.88     1164.67     18.64 o 
   2   5  12       16.47       11.93      3.92 o 
   3   5  12      217.73      214.59      8.36 o 
   4   5  12      204.87      241.41      8.81 o 
   5   5  12      137.11      149.39      8.04 o 
   6   5  12      180.23      183.62      7.81 o 
   7   5  12      102.35       91.15      7.45 o 
   8   5  12        7.22        3.73      4.66 o 
   9   5  12       85.91      101.35     14.99 o 
   0   6  12      238.08      223.17     11.81 o 
   1   6  12     1125.14     1114.73     19.67 o 
   2   6  12       15.74       12.98      6.23 o 
   3   6  12      120.28      121.59      7.14 o 
   4   6  12       12.13       16.16      4.98 o 
   5   6  12       36.84       34.53      5.20 o 
   6   6  12        3.87        3.65      4.97 o 
   7   6  12      100.70       95.11      8.09 o 
   8   6  12        0.47       -4.69      4.69 o 
   1   7  12      440.01      442.04     11.87 o 
   2   7  12        1.09       -5.03      5.03 o 
   3   7  12      165.72      165.83      9.39 o 
   4   7  12       12.71       19.78      5.19 o 
   5   7  12      200.93      213.03     12.45 o 
   6   7  12        2.66        8.18      5.50 o 
   7   7  12        5.99        8.26      7.09 o 
   0   8  12      181.93      168.51     18.13 o 
   1   8  12      365.14      391.33     17.49 o 
   2   8  12       16.19       28.61      6.82 o 
   3   8  12        0.70       -3.00      5.77 o 
   4   8  12       20.58       15.97      8.66 o 
   5   8  12       22.33       27.38      6.36 o 
   6   8  12       92.70      106.17     15.55 o 
   1   9  12       16.11       21.89      8.68 o 
   2   9  12       10.30        3.68      8.35 o 
   3   9  12        7.98       13.45      8.17 o 
   4   9  12       12.57       11.16      8.07 o 
   1   1  13      707.75      749.73     11.39 o 
   2   1  13     1077.36     1097.92     15.62 o 
   3   1  13      226.04      241.17      7.06 o 
   4   1  13     1046.52     1087.92     17.08 o 
   5   1  13        0.80        0.17      1.28 o 
   6   1  13      946.43      921.69     12.12 o 
   7   1  13     1011.11      949.67     15.93 o 
   8   1  13       57.62       51.26      4.64 o 
   9   1  13       27.47       35.98      5.33 o 
  10   1  13       20.97       35.64      7.06 o 
  11   1  13       52.81       50.84      6.84 o 
   0   2  13     2571.59     2843.02     92.83 o 
   1   2  13    17176.28    17236.83    296.83 o 
   2   2  13      135.47      159.82      7.72 o 
   3   2  13     3763.80     4128.03     55.58 o 
   4   2  13       11.26       20.88      2.52 o 
   5   2  13      533.61      547.05      9.08 o 
   6   2  13      507.22      506.18     11.20 o 
   7   2  13      176.80      172.65      7.55 o 
   8   2  13      393.29      392.96     10.81 o 
   9   2  13       87.17      103.08     11.31 o 
  10   2  13        8.42        7.04      4.53 o 
   1   3  13     1369.76     1443.36     63.94 o 
   2   3  13     4714.32     4721.34     75.22 o 
   3   3  13      922.96      886.22     13.23 o 
   4   3  13      241.40      237.29      6.64 o 
   5   3  13      288.27      287.59      7.33 o 
   6   3  13       14.27       13.40      3.03 o 
   7   3  13      270.30      266.06      8.15 o 
   8   3  13        6.63        5.36      4.60 o 
   9   3  13      234.82      246.73     10.04 o 
  10   3  13        5.82        0.91      5.74 o 
   0   4  13      373.78      388.55     16.52 o 
   1   4  13      551.65      523.57     19.17 o 
   2   4  13      236.48      281.20      5.86 o 
   3   4  13      584.62      618.43     12.48 o 
   4   4  13        9.03        4.00      2.72 o 
   5   4  13      149.06      170.38      5.87 o 
   6   4  13       69.67       81.28      4.71 o 
   7   4  13      157.54      154.29      7.21 o 
   8   4  13        3.40        0.19      3.90 o 
   9   4  13      113.10      133.83     11.48 o 
  10   4  13       16.72       20.61      7.82 o 
   1   5  13        3.88        6.74      2.81 o 
   2   5  13      114.27      116.93      7.19 o 
   3   5  13      284.78      276.04      8.80 o 
   4   5  13      709.83      697.18     14.61 o 
   5   5  13      110.88      117.69      6.91 o 
   6   5  13      226.37      243.06      9.42 o 
   7   5  13        6.35       10.60      4.85 o 
   8   5  13       15.12        7.43      5.88 o 
   9   5  13       68.35       83.79     15.93 o 
   0   6  13      465.23      446.60     16.14 o 
   1   6  13      279.50      264.62     10.65 o 
   2   6  13       21.03       25.93      5.39 o 
   3   6  13       53.02       52.68      5.27 o 
   4   6  13        5.84        7.05      4.36 o 
   5   6  13        7.91        5.32      4.47 o 
   6   6  13       10.57       11.00      4.79 o 
   7   6  13       13.04        6.51      5.32 o 
   8   6  13        0.77        2.02      6.37 o 
   1   7  13        0.19       10.29      4.58 o 
   2   7  13        3.87       -5.58      5.58 o 
   3   7  13        0.08        0.22      5.20 o 
   4   7  13        8.16        5.66      4.78 o 
   5   7  13        3.34       13.13      5.18 o 
   6   7  13       10.25        6.61      6.06 o 
   7   7  13        8.48        0.86      5.64 o 
   0   8  13      113.35      105.72     15.37 o 
   1   8  13       12.56       16.24      7.54 o 
   2   8  13       16.36       20.38      6.49 o 
   3   8  13       10.39       -0.48      5.79 o 
   4   8  13        0.09       -2.31      6.11 o 
   5   8  13        9.82        9.10      6.19 o 
   6   8  13       44.97       52.19      7.61 o 
   1   9  13        0.05        0.81      7.44 o 
   2   9  13        0.61       -4.65      7.53 o 
   3   9  13       12.79        6.40      7.53 o 
   4   9  13        9.14        6.51      7.69 o 
   0   0  14     2217.13     2257.55     74.00 o 
   1   0  14      210.10      212.08      6.84 o 
   2   0  14     1877.13     2146.99     40.45 o 
   3   0  14     1825.08     1935.65     32.59 o 
   4   0  14      709.27      794.21     15.98 o 
   5   0  14      199.15      228.37      7.32 o 
   6   0  14     2199.51     2005.42     35.75 o 
   7   0  14       99.30      109.85      7.66 o 
   8   0  14      820.35      744.11     18.33 o 
   9   0  14       70.54       66.67      8.88 o 
  10   0  14       11.23       15.96      9.24 o 
  11   0  14       25.87       46.73      9.95 o 
   1   1  14       46.91       54.93      2.83 o 
   2   1  14    10053.15    10315.39    126.45 o 
   3   1  14      640.44      577.00      9.23 o 
   4   1  14     2117.07     2069.00     24.60 o 
   5   1  14       41.40       38.76      3.27 o 
   6   1  14      142.93      152.59      5.25 o 
   7   1  14      113.17      109.07      5.67 o 
   8   1  14        6.83        6.74      3.50 o 
   9   1  14       76.68       55.02      5.22 o 
  10   1  14       44.62       63.82      5.73 o 
  11   1  14        2.09        0.26      6.72 o 
   0   2  14      911.01      988.53     37.65 o 
   1   2  14      277.99      227.89      7.82 o 
   2   2  14      401.04      497.33     11.45 o 
   3   2  14        0.90       11.25      2.24 o 
   4   2  14      552.68      600.24      9.47 o 
   5   2  14      139.43      153.71      4.80 o 
   6   2  14     1469.18     1422.55     22.78 o 
   7   2  14       88.38       99.71      6.23 o 
   8   2  14       44.99       61.41      5.50 o 
   9   2  14       15.59       17.02      4.70 o 
  10   2  14        3.18        5.83      4.53 o 
   1   3  14      633.02      715.02     22.03 o 
   2   3  14       55.99       78.36      6.61 o 
   3   3  14      955.27      895.21     13.38 o 
   4   3  14        2.24        1.15      2.52 o 
   5   3  14       25.94       24.99      3.35 o 
   6   3  14      432.57      421.50      9.44 o 
   7   3  14      276.91      255.16      8.14 o 
   8   3  14       63.45       49.36      5.45 o 
   9   3  14       21.61       30.53      5.41 o 
  10   3  14        8.10        5.19      6.72 o 
   0   4  14     3597.96     3752.65     88.36 o 
   1   4  14      520.19      560.39     11.97 o 
   2   4  14        0.69       16.22      3.99 o 
   3   4  14       35.40       38.27      3.22 o 
   4   4  14        0.06        4.93      3.38 o 
   5   4  14      375.62      383.64      8.19 o 
   6   4  14      367.25      372.53      9.03 o 
   7   4  14        1.13        4.64      3.48 o 
   8   4  14      239.21      222.20     12.48 o 
   9   4  14        3.13        5.16      5.02 o 
  10   4  14       50.42       60.59      9.86 o 
   1   5  14       25.17       37.10      3.45 o 
   2   5  14      284.96      276.79     12.44 o 
   3   5  14       33.88       41.49      4.84 o 
   4   5  14      172.56      173.63      7.89 o 
   5   5  14        0.01        6.01      4.00 o 
   6   5  14        9.34       26.89      4.88 o 
   7   5  14       60.64       65.16      6.67 o 
   8   5  14        2.38        2.08      4.77 o 
   9   5  14       20.00       21.02     11.71 o 
   0   6  14       23.02       23.90      6.97 o 
   1   6  14      119.11      122.91      8.27 o 
   2   6  14      442.13      444.06     13.04 o 
   3   6  14        4.19        6.21      5.10 o 
   4   6  14      291.88      251.50      9.72 o 
   5   6  14       89.78       94.52      7.01 o 
   6   6  14      112.48      126.55      7.91 o 
   7   6  14        2.01        1.02      6.19 o 
   8   6  14       16.08       22.82      6.11 o 
   1   7  14        1.14        0.99      4.49 o 
   2   7  14      153.51      146.09      9.42 o 
   3   7  14        9.85       13.52      5.91 o 
   4   7  14       88.19      102.86     11.14 o 
   5   7  14        6.65       12.49      5.12 o 
   6   7  14       96.23       94.71      8.85 o 
   7   7  14       49.78       39.33      7.17 o 
   0   8  14      194.08      146.76     17.44 o 
   1   8  14       32.63       38.22      8.50 o 
   2   8  14       88.20      118.37      9.87 o 
   3   8  14        0.02       -5.52      5.65 o 
   4   8  14       22.38       11.38      6.21 o 
   5   8  14       15.78       17.77      8.27 o 
   6   8  14        0.27        3.24      6.56 o 
   1   9  14        1.87        1.67      8.07 o 
   2   9  14        0.07       -0.41      7.98 o 
   3   9  14        2.12        5.85      7.64 o 
   1   1  15       30.99       43.92      2.71 o 
   2   1  15     1590.32     1655.90     22.51 o 
   3   1  15      656.14      653.18     10.07 o 
   4   1  15      896.64      947.99     14.01 o 
   5   1  15       66.26       77.71      4.17 o 
   6   1  15      757.99      740.23     11.99 o 
   7   1  15       17.49       26.61      3.69 o 
   8   1  15       23.65       23.46      4.07 o 
   9   1  15       11.98       12.32      4.02 o 
  10   1  15      107.53      116.77      8.85 o 
  11   1  15       36.94       49.89      7.09 o 
   0   2  15       41.30       44.78      4.54 o 
   1   2  15       49.99       52.87      5.27 o 
   2   2  15      437.88      541.86      9.94 o 
   3   2  15     1028.85      970.34     18.13 o 
   4   2  15        2.89        6.85      2.37 o 
   5   2  15       79.13       86.42      4.17 o 
   6   2  15     3102.00     2909.46     41.00 o 
   7   2  15      664.96      681.69     25.01 o 
   8   2  15       86.49      100.29      6.64 o 
   9   2  15        7.63       13.66      5.54 o 
  10   2  15       18.73       17.74      4.91 o 
   1   3  15      136.08      141.11     10.10 o 
   2   3  15     3519.89     3476.60     66.21 o 
   3   3  15      336.42      355.09      7.14 o 
   4   3  15      174.40      139.42      5.35 o 
   5   3  15       16.79       23.89      3.42 o 
   6   3  15      665.91      674.53     13.77 o 
   7   3  15        0.39        1.53      2.94 o 
   8   3  15        5.98       13.46      4.30 o 
   9   3  15       89.80       96.70      7.03 o 
  10   3  15       43.97       60.14      9.28 o 
   0   4  15       54.14       72.42      8.72 o 
   1   4  15      619.80      644.74     13.32 o 
   2   4  15     2367.41     2420.06     38.03 o 
   3   4  15      184.93      168.47      6.12 o 
   4   4  15      341.32      301.63      6.96 o 
   5   4  15       66.16       65.33      4.21 o 
   6   4  15      421.66      434.99     12.15 o 
   7   4  15       36.36       39.39      4.81 o 
   8   4  15      311.14      335.99     18.69 o 
   9   4  15       41.56       53.24      7.18 o 
  10   4  15        3.74       18.20     10.87 o 
   1   5  15      509.93      514.43     12.25 o 
   2   5  15       82.72       66.42      6.13 o 
   3   5  15       29.73       36.80      7.51 o 
   4   5  15       19.50       29.22      4.66 o 
   5   5  15       53.79       56.77      5.07 o 
   6   5  15       55.39       57.92      6.26 o 
   7   5  15        5.71       -1.92      5.51 o 
   8   5  15       18.47        6.30      5.67 o 
   9   5  15        0.03       11.38      7.37 o 
   0   6  15     1819.03     1749.44     51.22 o 
   1   6  15      222.00      215.92     10.37 o 
   2   6  15       68.21       68.92      7.56 o 
   3   6  15       14.84        9.06      5.03 o 
   4   6  15        1.35       -4.10      4.10 o 
   5   6  15       57.12       55.04      6.22 o 
   6   6  15        0.19        3.79      4.61 o 
   7   6  15       22.78       23.23      5.90 o 
   8   6  15        0.05        6.56      8.65 o 
   1   7  15      165.76      155.72      9.86 o 
   2   7  15       47.33       33.17      6.56 o 
   3   7  15        7.55        8.95      5.75 o 
   4   7  15       86.94       76.69      7.94 o 
   5   7  15       18.91       29.98      5.96 o 
   6   7  15        2.79        5.20      5.91 o 
   7   7  15        0.30        3.45      5.93 o 
   0   8  15       72.48       82.97     25.32 o 
   1   8  15       43.23       40.30      8.43 o 
   2   8  15        1.01        7.06      6.32 o 
   3   8  15        4.08       -5.28      5.28 o 
   4   8  15        0.26       -2.45      5.74 o 
   5   8  15        0.41       15.39      6.40 o 
   6   8  15       40.48       36.01     13.09 o 
   1   9  15       47.00       40.90      9.41 o 
   2   9  15       19.51        7.19      8.29 o 
   3   9  15       16.96       14.89      7.98 o 
   0   0  16     4108.48     4199.62    133.08 o 
   1   0  16     1125.69      992.61     20.79 o 
   2   0  16       12.25       15.36      4.06 o 
   3   0  16        0.67       18.44      4.68 o 
   4   0  16      513.71      536.04     12.28 o 
   5   0  16      118.38      127.38      6.86 o 
   6   0  16      733.52      667.94     16.01 o 
   7   0  16      569.11      529.07     14.63 o 
   8   0  16       15.28       13.92      5.98 o 
   9   0  16      136.36      133.06     10.87 o 
  10   0  16       86.17       69.49      9.43 o 
  11   0  16       42.07       41.19      9.36 o 
   1   1  16     3211.43     3404.26     43.81 o 
   2   1  16       96.23      110.44      4.06 o 
   3   1  16      813.41      762.58     11.32 o 
   4   1  16      621.74      604.20     12.55 o 
   5   1  16      781.16      780.30     12.58 o 
   6   1  16       15.82       18.52      3.19 o 
   7   1  16      561.80      516.58     10.91 o 
   8   1  16       88.22       99.33      6.34 o 
   9   1  16       61.58       75.99      6.96 o 
  10   1  16       19.61       26.46      5.10 o 
   0   2  16     3016.47     3150.35     69.61 o 
   1   2  16     2378.50     2502.03     35.94 o 
   2   2  16       26.83       47.68      4.14 o 
   3   2  16     2010.44     1893.47     27.00 o 
   4   2  16       59.34       60.98      4.38 o 
   5   2  16      510.64      507.98     10.64 o 
   6   2  16        5.41       33.87      8.58 o 
   7   2  16        0.87       14.93      3.99 o 
   8   2  16      197.59      230.38      9.71 o 
   9   2  16       84.73       85.91      7.66 o 
  10   2  16        5.48        6.38      9.77 o 
   1   3  16       50.80       38.11      6.43 o 
   2   3  16     1782.87     1798.99     36.42 o 
   3   3  16      204.32      227.41      5.73 o 
   4   3  16       51.08       56.92      6.55 o 
   5   3  16     1005.02      922.46     15.11 o 
   6   3  16        2.34       12.12      4.13 o 
   7   3  16       85.86       87.73      7.26 o 
   8   3  16       39.90       42.08      5.53 o 
   9   3  16       15.92       19.48      5.12 o 
  10   3  16        0.05       -3.67      5.08 o 
   0   4  16     2283.71     2350.27     59.21 o 
   1   4  16      765.94      766.82     20.74 o 
   2   4  16        9.48       18.60      4.77 o 
   3   4  16      226.72      202.74     14.52 o 
   4   4  16       74.61       67.04      4.60 o 
   5   4  16      411.10      372.61      8.21 o 
   6   4  16       23.89       24.88      3.89 o 
   7   4  16      175.09      176.42     11.35 o 
   8   4  16       13.08       29.84      5.24 o 
   9   4  16        3.19        7.66      5.08 o 
  10   4  16        1.27        4.28      8.14 o 
   1   5  16       22.78       32.26      3.86 o 
   2   5  16        3.97        0.83      2.21 o 
   3   5  16       90.31       85.52      7.16 o 
   4   5  16      258.39      259.45     10.48 o 
   5   5  16       24.05       35.10      4.54 o 
   6   5  16        2.06        5.34      4.28 o 
   7   5  16       43.72       49.91      6.33 o 
   8   5  16        3.97        7.07      5.76 o 
   9   5  16      157.88      155.52     10.66 o 
   0   6  16      274.48      283.89     14.07 o 
   1   6  16       30.59       30.63      5.96 o 
   2   6  16       53.98       56.13      6.66 o 
   3   6  16       76.19       96.18      7.65 o 
   4   6  16        0.01        6.28      5.28 o 
   5   6  16       39.43       39.83      5.61 o 
   6   6  16        1.36        9.40      4.82 o 
   7   6  16        3.03        8.69      5.44 o 
   8   6  16       68.26       57.30      8.82 o 
   1   7  16        1.16        7.23      4.47 o 
   2   7  16       95.14       84.09      8.20 o 
   3   7  16      314.15      305.59     22.37 o 
   4   7  16        2.61        2.11      5.41 o 
   5   7  16       19.35       25.29      6.46 o 
   6   7  16        2.66       -5.00      5.00 o 
   7   7  16        3.53       -8.81      8.81 o 
   0   8  16      109.36      132.27     16.51 o 
   1   8  16      374.59      370.53     17.89 o 
   2   8  16        0.66        3.65      6.09 o 
   3   8  16        3.03        7.12      6.19 o 
   4   8  16        0.11        4.70      6.05 o 
   5   8  16        0.82       -2.99      7.56 o 
   1   9  16        1.24        2.12      8.03 o 
   2   9  16       28.25       14.84      8.98 o 
   3   9  16       14.82       15.22      8.19 o 
   1   1  17     1790.66     1991.32     26.97 o 
   2   1  17     1429.28     1401.10     34.88 o 
   3   1  17       15.69       11.19      1.92 o 
   4   1  17      375.27      393.36      7.73 o 
   5   1  17      990.09     1026.83     16.05 o 
   6   1  17      375.65      383.87      8.19 o 
   7   1  17     1830.88     1644.93     24.09 o 
   8   1  17      113.30      101.73      7.24 o 
   9   1  17      150.84      153.63      9.16 o 
  10   1  17       18.24       21.99      6.60 o 
   0   2  17     2435.45     2544.27     47.56 o 
   1   2  17     1591.91     1538.06     27.01 o 
   2   2  17      580.23      661.37     14.21 o 
   3   2  17       43.38       35.52      3.74 o 
   4   2  17       18.17       22.17      3.15 o 
   5   2  17      541.93      538.58     11.14 o 
   6   2  17       83.76       84.45      7.42 o 
   7   2  17      100.80      107.15      7.23 o 
   8   2  17      339.70      333.84     19.59 o 
   9   2  17      141.04      121.76     14.43 o 
  10   2  17        0.01       -4.63      5.10 o 
   1   3  17       47.35       45.45      6.89 o 
   2   3  17      218.00      224.42      9.35 o 
   3   3  17     2241.18     2162.27     29.85 o 
   4   3  17       23.93       18.63      2.95 o 
   5   3  17      321.66      326.77      8.59 o 
   6   3  17        9.30       30.87      6.19 o 
   7   3  17        4.00        0.47      4.25 o 
   8   3  17      295.26      260.83     10.47 o 
   9   3  17      112.73      133.74      8.44 o 
  10   3  17        4.83       12.91      6.20 o 
   0   4  17      160.45      151.90     16.88 o 
   1   4  17     2654.57     2606.98     77.06 o 
   2   4  17      120.53      125.36      7.83 o 
   3   4  17        0.83       -2.26      2.26 o 
   4   4  17       73.65       76.94      5.95 o 
   5   4  17        3.44        2.55      2.92 o 
   6   4  17      165.37      161.93      6.76 o 
   7   4  17      136.38      152.45      8.45 o 
   8   4  17       10.06        8.35      5.43 o 
   9   4  17       67.39       89.21      8.26 o 
   1   5  17        4.85        2.95      4.79 o 
   2   5  17      252.52      274.66     11.08 o 
   3   5  17       46.64       52.75      6.02 o 
   4   5  17       10.53       10.38      4.74 o 
   5   5  17      150.60      149.63      7.79 o 
   6   5  17      290.13      293.64     10.70 o 
   7   5  17       36.03       48.46      6.44 o 
   8   5  17        2.61       -1.65      9.93 o 
   9   5  17       88.63      112.83     10.74 o 
   0   6  17        0.59       11.43      6.78 o 
   1   6  17       14.24       17.17      5.32 o 
   2   6  17      108.55      116.68      8.26 o 
   3   6  17      361.41      347.27     12.20 o 
   4   6  17       19.25       16.57      5.49 o 
   5   6  17       18.91       20.77      5.08 o 
   6   6  17        0.15        4.09      4.71 o 
   7   6  17        0.23        2.04      6.28 o 
   8   6  17        6.13        5.72      7.14 o 
   1   7  17      132.37      131.01      9.08 o 
   2   7  17        1.43       11.30      5.76 o 
   3   7  17        0.43        1.04      7.18 o 
   4   7  17       18.00       18.31      6.00 o 
   5   7  17       27.01       33.13      6.59 o 
   6   7  17        7.10       -1.05      5.43 o 
   7   7  17        0.28       -5.77      5.77 o 
   0   8  17       13.21       38.35     11.70 o 
   1   8  17        0.01        6.96      7.23 o 
   2   8  17        2.41        1.59      5.91 o 
   3   8  17        3.24       10.79      6.12 o 
   4   8  17        0.55        2.60      6.05 o 
   5   8  17        0.02        1.30      6.29 o 
   1   9  17       13.39        8.31      8.03 o 
   2   9  17        1.02        7.99     10.51 o 
   3   9  17        3.41       -1.60     11.43 o 
   0   0  18       15.22       20.12      6.49 o 
   1   0  18     4700.86     4886.05     87.78 o 
   2   0  18     2744.85     3276.44     75.26 o 
   3   0  18      118.46      111.42      7.79 o 
   4   0  18        6.12        1.63      2.23 o 
   5   0  18     1782.75     1692.58     30.83 o 
   6   0  18     3786.77     3507.75     58.76 o 
   7   0  18       19.87       16.03      4.90 o 
   8   0  18       40.48       44.32      7.59 o 
   9   0  18       21.32       20.00      5.76 o 
  10   0  18        6.73        4.87      6.52 o 
   1   1  18     2414.52     2511.95     33.51 o 
   2   1  18     5336.82     5486.63     76.55 o 
   3   1  18      834.03      787.75     12.64 o 
   4   1  18      407.40      370.03      7.56 o 
   5   1  18      101.37       95.17      4.53 o 
   6   1  18        3.80        3.32      3.09 o 
   7   1  18        6.20       31.08      4.05 o 
   8   1  18       86.39       87.36      6.04 o 
   9   1  18      145.87      168.82     10.71 o 
  10   1  18       23.56       37.76      6.70 o 
   0   2  18      288.40      254.07     10.92 o 
   1   2  18       13.14       10.37      3.00 o 
   2   2  18     1186.49     1116.11     21.34 o 
   3   2  18     1464.50     1456.27     24.11 o 
   4   2  18       53.44       42.16      3.66 o 
   5   2  18      327.06      296.02      8.65 o 
   6   2  18      754.68      770.44     16.56 o 
   7   2  18      333.27      336.60     11.03 o 
   8   2  18       37.53       53.49      7.09 o 
   9   2  18       12.33       15.86      6.08 o 
  10   2  18       53.58       64.76      8.21 o 
   1   3  18     2122.63     2171.55     42.60 o 
   2   3  18     1140.65     1242.39     22.21 o 
   3   3  18       15.99       18.43      2.76 o 
   4   3  18       16.98       15.33      2.87 o 
   5   3  18       50.69       54.28      5.90 o 
   6   3  18     1069.23     1112.26     21.36 o 
   7   3  18       12.66       15.34      5.17 o 
   8   3  18       13.20       16.32      5.17 o 
   9   3  18        6.95        3.58      5.05 o 
  10   3  18        0.42        8.62      5.81 o 
   0   4  18        1.62        0.00      9.09 o 
   1   4  18        3.99       22.37      8.79 o 
   2   4  18      128.68      156.78      9.65 o 
   3   4  18       87.00      100.66      4.77 o 
   4   4  18      611.35      596.99     12.33 o 
   5   4  18        0.49       -3.18      3.18 o 
   6   4  18      241.85      238.47      9.92 o 
   7   4  18       15.73       22.07      5.12 o 
   8   4  18       72.75       75.59      6.65 o 
   9   4  18        0.75        4.22      5.84 o 
   1   5  18       35.30       30.19      7.31 o 
   2   5  18       93.79      109.56      7.36 o 
   3   5  18       53.42       53.28      8.51 o 
   4   5  18        4.11        5.81      4.05 o 
   5   5  18       27.68       28.60      4.92 o 
   6   5  18      289.30      262.99     11.48 o 
   7   5  18        4.66        6.23      5.26 o 
   8   5  18       24.84       29.05      5.91 o 
   9   5  18       56.19       61.38     14.60 o 
   0   6  18     1096.12     1031.60     35.57 o 
   1   6  18      364.66      354.80     12.26 o 
   2   6  18      267.08      262.66     11.65 o 
   3   6  18       33.30       37.91      6.12 o 
   4   6  18        1.51        1.87      4.86 o 
   5   6  18       89.89       87.56      6.99 o 
   6   6  18       12.84        5.58      5.75 o 
   7   6  18      111.15      123.86     10.44 o 
   8   6  18       87.73      101.49     11.99 o 
   1   7  18       18.45       26.69      6.28 o 
   2   7  18       74.60       74.49      7.94 o 
   3   7  18       11.51       22.73      6.51 o 
   4   7  18       27.68       34.58      8.07 o 
   5   7  18        6.30        1.81      5.43 o 
   6   7  18        8.99       10.85      6.14 o 
   7   7  18       12.10       12.99      8.96 o 
   0   8  18      317.38      296.54     40.21 o 
   1   8  18        1.36        6.46      8.53 o 
   2   8  18       55.98       64.65     11.53 o 
   3   8  18       13.75       12.62      6.45 o 
   4   8  18        5.66       11.55      6.32 o 
   5   8  18       13.59        7.17      7.25 o 
   1   9  18       12.74       16.90      8.89 o 
   2   9  18        3.34        7.02      9.24 o 
   3   9  18        1.42       -1.92      7.76 o 
   1   1  19      107.48      120.82      4.38 o 
   2   1  19     2109.27     2305.16     34.79 o 
   3   1  19      366.03      443.28      8.41 o 
   4   1  19      229.95      230.17      5.88 o 
   5   1  19      540.40      520.80      9.96 o 
   6   1  19       89.05      103.98      5.51 o 
   7   1  19      380.67      383.11      9.44 o 
   8   1  19        8.16       12.80      3.89 o 
   9   1  19        0.40        9.42      4.46 o 
  10   1  19       17.13       15.23      5.17 o 
   0   2  19      275.85      256.39     11.63 o 
   1   2  19      383.43      446.59     10.83 o 
   2   2  19       48.51       40.04      4.13 o 
   3   2  19        3.75        0.22      2.90 o 
   4   2  19      201.34      228.61      7.14 o 
   5   2  19       74.49       65.06      6.38 o 
   6   2  19     2013.39     1877.04     32.14 o 
   7   2  19      100.51      108.63      7.33 o 
   8   2  19        0.72        7.59      8.43 o 
   9   2  19        0.04        1.29      5.13 o 
  10   2  19        1.23        6.38     10.28 o 
   1   3  19        1.71       13.19      3.85 o 
   2   3  19     1537.37     1461.18     25.44 o 
   3   3  19      318.49      321.58     11.04 o 
   4   3  19      880.04      860.29     13.76 o 
   5   3  19       51.73       49.29      4.67 o 
   6   3  19      674.31      631.81     18.61 o 
   7   3  19       52.67       76.08     12.27 o 
   8   3  19       11.58       14.26      3.98 o 
   9   3  19        0.05       -5.20      5.20 o 
  10   3  19      101.08      102.91      9.63 o 
   0   4  19      132.12      146.71     16.88 o 
   1   4  19        0.32       13.37     13.63 o 
   2   4  19      690.52      727.14     28.44 o 
   3   4  19      169.74      197.30      6.74 o 
   4   4  19      132.05      142.37      6.45 o 
   5   4  19      110.29      109.72      6.17 o 
   6   4  19       96.65      119.37      6.69 o 
   7   4  19      111.84      126.53     14.05 o 
   8   4  19      246.02      261.34     19.04 o 
   9   4  19       34.15       37.59      7.74 o 
   1   5  19       92.93       82.56      8.19 o 
   2   5  19      906.96      873.31     18.85 o 
   3   5  19        0.20        1.81      4.69 o 
   4   5  19      158.45      167.17      8.13 o 
   5   5  19        0.01       -1.69      4.17 o 
   6   5  19       43.31       54.96      6.53 o 
   7   5  19        4.35        6.91      9.54 o 
   8   5  19        3.95        5.92      7.63 o 
   9   5  19        5.61       12.63     11.83 o 
   0   6  19       14.60       15.91      8.94 o 
   1   6  19      173.91      195.19      9.96 o 
   2   6  19       13.10       18.97      5.35 o 
   3   6  19      196.12      211.02     10.72 o 
   4   6  19      108.58       96.86      8.00 o 
   5   6  19      153.51      135.06      9.35 o 
   6   6  19        3.57        8.91      5.68 o 
   7   6  19       66.89       68.64     10.28 o 
   8   6  19        0.98       16.16     12.37 o 
   1   7  19        8.00        6.24      4.90 o 
   2   7  19       22.95        7.02      5.65 o 
   3   7  19        7.93       15.19      5.90 o 
   4   7  19       48.63       49.29      7.25 o 
   5   7  19       11.84        9.80      5.23 o 
   6   7  19        4.61       15.29      6.30 o 
   7   7  19        6.47        3.44     12.50 o 
   0   8  19       39.76       47.48     13.29 o 
   1   8  19        7.24       -6.76      6.76 o 
   2   8  19        0.14        4.54      6.43 o 
   3   8  19        0.01       -1.24     13.49 o 
   4   8  19        0.00       -6.61      8.47 o 
   5   8  19       15.85       11.56      6.92 o 
   1   9  19       19.10        7.63      8.41 o 
   2   9  19       42.62       46.66      9.77 o 
   0   0  20     6223.21     6552.53    203.83 o 
   1   0  20     3428.98     3286.33     75.96 o 
   2   0  20     3287.76     3360.39     78.24 o 
   3   0  20      236.68      329.70     13.10 o 
   4   0  20      489.02      516.70     11.23 o 
   5   0  20        0.13        4.74      3.65 o 
   6   0  20      154.47      161.16      8.74 o 
   7   0  20        0.35       -3.82      3.82 o 
   8   0  20       51.31       46.02      7.32 o 
   9   0  20      468.25      439.48     26.49 o 
  10   0  20       38.83       24.67      8.64 o 
   1   1  20      576.69      686.65     13.15 o 
   2   1  20     1366.85     1310.53     21.72 o 
   3   1  20       99.58      108.63      3.96 o 
   4   1  20      894.15      825.95     13.02 o 
   5   1  20      575.93      567.10     10.61 o 
   6   1  20      250.46      254.53      7.92 o 
   7   1  20      873.50      823.61     14.88 o 
   8   1  20      159.28      156.98      7.84 o 
   9   1  20       13.50       24.06      5.57 o 
  10   1  20       61.54       55.38      8.45 o 
   0   2  20      406.90      382.92     11.62 o 
   1   2  20     2105.64     2195.44     33.59 o 
   2   2  20        5.85       19.95      4.16 o 
   3   2  20       50.53       56.69      5.02 o 
   4   2  20        0.51        2.91      3.86 o 
   5   2  20      280.87      280.51      8.43 o 
   6   2  20       57.44       89.26      6.65 o 
   7   2  20      302.26      291.44     11.04 o 
   8   2  20       23.35       15.80      6.21 o 
   9   2  20       32.44       39.77      8.80 o 
  10   2  20        4.44        3.15      6.21 o 
   1   3  20      119.68      110.63      7.26 o 
   2   3  20       58.60       55.19      5.81 o 
   3   3  20      116.34      123.91      5.02 o 
   4   3  20      126.80      142.41      6.90 o 
   5   3  20        1.04        1.73      3.32 o 
   6   3  20       18.92       31.21      5.16 o 
   7   3  20      409.04      383.81     16.40 o 
   8   3  20        1.30        6.76      3.81 o 
   9   3  20        9.02       17.30      6.32 o 
  10   3  20        6.22        3.61     13.31 o 
   0   4  20      923.03      928.22     42.19 o 
   1   4  20       77.88       94.05     10.53 o 
   2   4  20       73.87       69.80      6.22 o 
   3   4  20       10.85        7.89      4.04 o 
   4   4  20       93.08       86.90      5.55 o 
   5   4  20       23.19       18.18      4.12 o 
   6   4  20       36.66       42.57      6.32 o 
   7   4  20      179.35      149.05      9.47 o 
   8   4  20       10.79       13.44      5.02 o 
   9   4  20       39.06       41.37     10.19 o 
   1   5  20     1537.00     1479.70     30.98 o 
   2   5  20       22.50       19.86      5.16 o 
   3   5  20      395.00      356.04     12.89 o 
   4   5  20      603.62      592.21     16.40 o 
   5   5  20        0.17        2.94      4.24 o 
   6   5  20       35.88       40.70      6.54 o 
   7   5  20        4.84        4.67      7.78 o 
   8   5  20       95.08       80.54     10.82 o 
   9   5  20       80.19       91.30     14.33 o 
   0   6  20      149.29      141.45     15.15 o 
   1   6  20      335.13      355.12     14.89 o 
   2   6  20      110.85      139.16      9.11 o 
   3   6  20       13.28        5.26      5.08 o 
   4   6  20       25.29       17.74      5.56 o 
   5   6  20        3.66        4.10      4.67 o 
   6   6  20      111.22       98.04      8.57 o 
   7   6  20        0.03        3.20      7.38 o 
   8   6  20       50.37       71.74     11.07 o 
   1   7  20       20.74       25.46      6.28 o 
   2   7  20      213.83      205.59     11.55 o 
   3   7  20        0.46        1.01      5.68 o 
   4   7  20       43.49       46.31      7.07 o 
   5   7  20        1.07        4.50      5.07 o 
   6   7  20       25.19       36.07      7.19 o 
   7   7  20        3.76        4.05      8.53 o 
   0   8  20       86.58       50.56     13.08 o 
   1   8  20      173.89      157.47     12.72 o 
   2   8  20        6.98        8.62      7.25 o 
   3   8  20       27.54       22.91      7.58 o 
   4   8  20        1.48        3.38      7.15 o 
   5   8  20        5.66       11.22      6.74 o 
   1   9  20        0.13        5.71      8.33 o 
   2   9  20       19.30       16.45      8.29 o 
   1   1  21        3.40        4.16      1.79 o 
   2   1  21      166.39      227.01      6.98 o 
   3   1  21       65.09       92.47      5.27 o 
   4   1  21      404.64      392.68      7.37 o 
   5   1  21      866.56      808.10     14.12 o 
   6   1  21      280.81      279.08      7.83 o 
   7   1  21        3.87       11.72      3.49 o 
   8   1  21       67.07       73.14      5.48 o 
   9   1  21      161.13      171.88      8.47 o 
  10   1  21       27.84       32.39      7.19 o 
   0   2  21       60.87      100.30      9.26 o 
   1   2  21     1789.54     1769.33     27.95 o 
   2   2  21     2864.39     2982.70     49.75 o 
   3   2  21      297.29      287.51      9.17 o 
   4   2  21      425.40      402.41     10.78 o 
   5   2  21      159.04      166.89      7.25 o 
   6   2  21       47.56       49.54      5.65 o 
   7   2  21       98.90      100.75      7.24 o 
   8   2  21        1.09       10.55      4.80 o 
   9   2  21      134.96      153.44     10.76 o 
  10   2  21        9.08       16.48      6.84 o 
   1   3  21       58.55       60.11      5.34 o 
   2   3  21      148.21      152.65      8.67 o 
   3   3  21      744.16      755.27     17.26 o 
   4   3  21      117.83      117.89      7.67 o 
   5   3  21      137.87      118.51      6.27 o 
   6   3  21       49.87       64.11      5.99 o 
   7   3  21      223.50      227.76     11.71 o 
   8   3  21      252.06      246.55     11.52 o 
   9   3  21       94.24      120.74     15.26 o 
  10   3  21       12.74        8.37      6.65 o 
   0   4  21     2482.07     2558.05     90.88 o 
   1   4  21     2219.23     2133.24     55.54 o 
   2   4  21      160.12      159.76     18.38 o 
   3   4  21       62.26       69.21      6.06 o 
   4   4  21      408.02      399.95     10.11 o 
   5   4  21        3.92        1.42      3.37 o 
   6   4  21       66.12       79.34      6.72 o 
   7   4  21      248.82      262.87     12.02 o 
   8   4  21       20.52       24.99      5.77 o 
   9   4  21       43.80       55.76      8.39 o 
   1   5  21       86.02      113.35      9.05 o 
   2   5  21        2.69        2.86      5.74 o 
   3   5  21       83.36      106.03      6.92 o 
   4   5  21       22.33       27.40      5.04 o 
   5   5  21       26.89       26.58      5.02 o 
   6   5  21       16.96       14.41      5.22 o 
   7   5  21       77.92      101.35      9.86 o 
   8   5  21        4.52       14.36      6.63 o 
   0   6  21       46.05       39.41     10.99 o 
   1   6  21      158.41      182.61     10.93 o 
   2   6  21       17.23       14.19      5.60 o 
   3   6  21       45.11       47.10      6.71 o 
   4   6  21        1.21        4.69      4.84 o 
   5   6  21        4.63        0.40      4.64 o 
   6   6  21       53.87       57.24      8.95 o 
   7   6  21       17.97       23.63      7.09 o 
   8   6  21       88.44      100.99     16.52 o 
   1   7  21      182.38      191.02     11.28 o 
   2   7  21        0.05        5.13      6.04 o 
   3   7  21       12.88       24.66      6.38 o 
   4   7  21       40.32       36.33      6.86 o 
   5   7  21        0.51       -4.64      4.64 o 
   6   7  21        2.11        3.52      6.35 o 
   0   8  21      182.01      164.49     18.36 o 
   1   8  21       30.86       35.88      8.87 o 
   2   8  21        2.36        2.61      7.92 o 
   3   8  21        0.08        4.32      6.09 o 
   4   8  21        0.36       12.89      6.93 o 
   5   8  21        8.71        2.81      6.97 o 
   1   9  21       15.78        6.78      8.78 o 
   0   0  22      177.63      205.46      8.75 o 
   1   0  22     4411.45     4511.67    119.12 o 
   2   0  22     1653.92     1787.18    130.48 o 
   3   0  22      359.69      390.04     15.06 o 
   4   0  22      202.84      233.72      7.79 o 
   5   0  22      618.24      592.69     24.96 o 
   6   0  22     4188.99     4033.80     67.00 o 
   7   0  22      295.27      280.00     11.26 o 
   8   0  22      109.66       96.27      8.00 o 
   9   0  22       37.66       59.39      9.83 o 
  10   0  22        0.19        6.49     13.63 o 
   1   1  22      897.30      909.00     14.76 o 
   2   1  22      434.61      428.00      9.94 o 
   3   1  22     1119.43     1075.36     19.20 o 
   4   1  22      398.20      381.13      8.48 o 
   5   1  22     1137.07     1047.10     16.36 o 
   6   1  22       87.91      101.20      5.59 o 
   7   1  22      114.81      118.71      6.14 o 
   8   1  22      242.31      244.76      8.71 o 
   9   1  22      104.75      117.63     11.37 o 
  10   1  22       21.09       34.45     15.58 o 
   0   2  22     1000.36     1103.91     60.37 o 
   1   2  22       68.65       65.23      4.43 o 
   2   2  22      226.15      237.20      8.17 o 
   3   2  22      306.45      365.81     10.88 o 
   4   2  22        6.05       11.48      3.41 o 
   5   2  22       60.83       79.14      5.48 o 
   6   2  22      122.83      123.89      8.97 o 
   7   2  22       90.75       85.23      6.98 o 
   8   2  22       12.92       13.82      6.94 o 
   9   2  22        2.17       13.54      5.92 o 
  10   2  22       49.33       55.43      8.78 o 
   1   3  22      352.52      384.54     16.21 o 
   2   3  22      150.81      158.45      8.87 o 
   3   3  22      288.10      300.74     10.95 o 
   4   3  22      147.90      134.79      9.83 o 
   5   3  22        0.53        6.51      3.50 o 
   6   3  22        0.36       -4.03      4.04 o 
   7   3  22      162.92      159.36     13.30 o 
   8   3  22        0.11       15.96      6.36 o 
   9   3  22       11.00       12.05      8.06 o 
   0   4  22      596.23      597.80     32.46 o 
   1   4  22       38.50       53.23      6.29 o 
   2   4  22       24.21       26.33      7.56 o 
   3   4  22        4.13        4.41      4.19 o 
   4   4  22      506.94      444.69     10.92 o 
   5   4  22       72.45       79.59      6.59 o 
   6   4  22        4.85        6.34      4.36 o 
   7   4  22       23.11       26.77      7.59 o 
   8   4  22        7.61        6.82      6.74 o 
   9   4  22       33.14       39.20      7.96 o 
   1   5  22        4.93       19.07      7.38 o 
   2   5  22     1000.21      923.32     30.18 o 
   3   5  22      323.09      305.54     13.47 o 
   4   5  22      112.30      101.64      6.81 o 
   5   5  22       20.09       28.51      5.15 o 
   6   5  22       13.48       11.82      5.38 o 
   7   5  22       62.90       60.08      8.37 o 
   8   5  22       18.55       17.27     11.23 o 
   0   6  22      587.38      552.45     28.56 o 
   1   6  22      213.88      219.52     11.24 o 
   2   6  22       36.96       44.09      6.74 o 
   3   6  22        0.90       11.27      5.45 o 
   4   6  22        0.02        4.00      4.72 o 
   5   6  22      143.34      136.63      8.55 o 
   6   6  22        3.82       20.79      6.76 o 
   7   6  22      130.71      136.31     15.79 o 
   1   7  22       67.75       72.05      8.05 o 
   2   7  22        2.04        1.02      5.81 o 
   3   7  22      290.60      303.70     13.85 o 
   4   7  22       46.55       48.23      7.42 o 
   5   7  22       16.39       15.97      8.47 o 
   6   7  22       59.01       48.58     11.15 o 
   0   8  22       18.99       40.96     13.29 o 
   1   8  22       16.56        6.18      8.15 o 
   2   8  22        0.55       -4.53      6.13 o 
   3   8  22        0.01        7.14      6.42 o 
   4   8  22        0.01        2.10      7.68 o 
   1   9  22        1.04       -7.83      7.83 o 
   1   1  23      268.45      292.30      7.94 o 
   2   1  23      253.30      270.86      9.11 o 
   3   1  23      513.17      486.34      9.26 o 
   4   1  23       57.81       67.69      3.68 o 
   5   1  23       72.84       79.22      4.62 o 
   6   1  23      529.18      505.16     11.37 o 
   7   1  23      163.30      169.97      9.32 o 
   8   1  23        9.38       14.03      4.13 o 
   9   1  23        0.02        1.01      5.12 o 
  10   1  23        7.78       12.01      7.91 o 
   0   2  23     3028.68     3117.53     74.59 o 
   1   2  23      187.66      194.09      7.98 o 
   2   2  23      147.70      141.40      7.25 o 
   3   2  23       12.91       10.32      3.87 o 
   4   2  23      333.14      350.84      9.11 o 
   5   2  23       13.51       21.79      4.11 o 
   6   2  23       55.71       62.58      7.25 o 
   7   2  23       94.43      109.68      7.60 o 
   8   2  23       36.92       38.82      6.93 o 
   9   2  23       17.99       19.90      7.78 o 
  10   2  23       55.50       40.48     11.45 o 
   1   3  23       25.77       29.75      5.79 o 
   2   3  23      438.56      436.44     13.82 o 
   3   3  23      503.18      504.07     13.58 o 
   4   3  23     1044.49      988.83     19.19 o 
   5   3  23      610.38      574.71     13.78 o 
   6   3  23       51.91       52.00      5.85 o 
   7   3  23       38.41       50.16      8.47 o 
   8   3  23       31.83       40.76      6.44 o 
   9   3  23       12.12       16.82      6.32 o 
   0   4  23      237.15      253.89     11.86 o 
   1   4  23       18.59       23.48      5.40 o 
   2   4  23        0.99       -2.54      4.73 o 
   3   4  23      257.54      260.12      9.85 o 
   4   4  23       50.38       57.32      5.06 o 
   5   4  23      285.85      275.14      9.44 o 
   6   4  23      209.16      205.76     11.79 o 
   7   4  23       35.02       44.68      7.93 o 
   8   4  23      178.73      206.18     11.68 o 
   9   4  23        3.36       -7.14      8.72 o 
   1   5  23     1205.37     1229.74     27.66 o 
   2   5  23       28.77       28.18      5.27 o 
   3   5  23      743.73      747.51     15.89 o 
   4   5  23      104.37      100.11      7.06 o 
   5   5  23        0.15       -2.37      4.14 o 
   6   5  23      101.91      120.68      8.65 o 
   7   5  23       33.89       34.99      7.04 o 
   8   5  23       32.58       41.80     27.26 o 
   0   6  23       53.18       89.52     20.12 o 
   1   6  23      194.80      201.93     11.06 o 
   2   6  23      156.50      157.18      9.68 o 
   3   6  23        1.72       -0.99      4.46 o 
   4   6  23        0.26        1.00      4.53 o 
   5   6  23        1.12        2.21      4.98 o 
   6   6  23       46.25       54.29      8.09 o 
   7   6  23       29.19       35.98      8.02 o 
   1   7  23      135.37      123.21     13.90 o 
   2   7  23        6.25        4.17      5.97 o 
   3   7  23        9.13        7.61      6.48 o 
   4   7  23       10.44       -2.57      5.59 o 
   5   7  23        1.20       -4.96      4.96 o 
   6   7  23        2.15        1.01      6.86 o 
   0   8  23        5.16       10.60     11.54 o 
   1   8  23        0.04       -5.99      7.22 o 
   2   8  23       38.14       40.27     10.46 o 
   3   8  23        2.56       -0.61      6.20 o 
   4   8  23       30.39       27.63      8.08 o 
   0   0  24    14198.80    14705.26    311.46 o 
   1   0  24     1414.66     1383.31     37.41 o 
   2   0  24     1878.80     1926.09     49.76 o 
   3   0  24      122.42       97.88      8.87 o 
   4   0  24        2.25        8.34      4.21 o 
   5   0  24      259.10      261.53     11.13 o 
   6   0  24        1.46        0.49      5.01 o 
   7   0  24      224.58      208.92     12.48 o 
   8   0  24      109.06      109.62      9.60 o 
   9   0  24      201.69      216.04     13.51 o 
  10   0  24      158.68      159.68     16.64 o 
   1   1  24       64.05       76.33      3.34 o 
   2   1  24       17.77       15.54      3.70 o 
   3   1  24      859.94      876.01     16.21 o 
   4   1  24     1288.23     1179.91     16.43 o 
   5   1  24      549.61      549.77     11.58 o 
   6   1  24       15.76       18.53      3.80 o 
   7   1  24      230.99      214.28      7.85 o 
   8   1  24      112.88      141.72      7.61 o 
   9   1  24        1.10       -0.39      4.58 o 
  10   1  24       67.68       72.48     10.60 o 
   0   2  24     1670.76     1406.25     38.79 o 
   1   2  24      131.44      144.58      6.22 o 
   2   2  24      309.83      277.13      8.29 o 
   3   2  24        6.52       12.00      3.96 o 
   4   2  24       15.86       14.50      3.99 o 
   5   2  24      782.27      715.13     16.11 o 
   6   2  24      439.29      441.47     14.98 o 
   7   2  24        4.23        7.52      4.74 o 
   8   2  24       73.41       85.32      8.57 o 
   9   2  24        4.33        3.01      4.71 o 
  10   2  24        3.31        0.74      6.38 o 
   1   3  24        2.26       -0.28      3.78 o 
   2   3  24        0.09       -2.41      8.46 o 
   3   3  24      142.30      137.01      8.88 o 
   4   3  24       48.61       40.68      5.16 o 
   5   3  24      115.96      108.99      9.46 o 
   6   3  24       96.75      111.18      8.35 o 
   7   3  24        0.44       13.42      5.62 o 
   8   3  24        7.25        4.48      6.84 o 
   9   3  24       18.76       28.48      7.67 o 
   0   4  24       80.24       96.53     10.71 o 
   1   4  24       41.04       48.57      5.81 o 
   2   4  24      115.13      127.60      9.05 o 
   3   4  24      184.57      177.30     16.70 o 
   4   4  24       38.71       39.91      5.40 o 
   5   4  24       93.66       94.41      6.42 o 
   6   4  24      135.81      151.40     12.09 o 
   7   4  24        0.87        4.99      6.45 o 
   8   4  24        0.30        2.78      8.07 o 
   9   4  24       24.98       44.46     12.47 o 
   1   5  24      773.28      731.85     22.98 o 
   2   5  24      223.65      232.13     11.51 o 
   3   5  24      151.64      169.85     10.33 o 
   4   5  24       93.13      101.23      7.14 o 
   5   5  24       95.59       83.07      6.76 o 
   6   5  24       11.98       16.84      5.26 o 
   7   5  24       19.20       18.35      7.71 o 
   8   5  24      116.07      122.80     37.33 o 
   0   6  24     1687.86     1666.13     65.53 o 
   1   6  24      146.85      138.51     10.81 o 
   2   6  24       30.19       37.11      7.25 o 
   3   6  24       18.37       14.20      5.13 o 
   4   6  24       83.14       62.80      6.53 o 
   5   6  24       53.43       42.09      6.41 o 
   6   6  24       79.90       81.06      8.43 o 
   7   6  24        1.30       11.49      9.15 o 
   1   7  24        6.00        1.74      5.68 o 
   2   7  24        7.83        8.43      6.82 o 
   3   7  24        0.74        8.09      6.80 o 
   4   7  24       21.86       19.58      5.69 o 
   5   7  24        7.83        5.70      6.27 o 
   6   7  24        0.01        1.26      6.54 o 
   0   8  24       40.17       22.73     15.26 o 
   1   8  24        3.23       -3.32      7.23 o 
   2   8  24       39.11       45.37      8.10 o 
   3   8  24       83.13       71.79     11.81 o 
   4   8  24        1.00       11.23      5.84 o 
   1   1  25       14.35       24.57      3.19 o 
   2   1  25       22.03       25.01      4.19 o 
   3   1  25        4.72        5.32      2.56 o 
   4   1  25       83.79       91.30      4.31 o 
   5   1  25       37.75       42.93      3.83 o 
   6   1  25       13.26        4.22      3.23 o 
   7   1  25      546.00      510.86     11.29 o 
   8   1  25      201.72      198.14      9.98 o 
   9   1  25        7.46       16.38      6.79 o 
  10   1  25       13.85        3.74      7.00 o 
   0   2  25     3383.29     3211.76     77.34 o 
   1   2  25      939.63      994.89     19.64 o 
   2   2  25     1119.99     1059.81     19.50 o 
   3   2  25        1.73       -0.72      3.73 o 
   4   2  25       72.12       71.66      5.91 o 
   5   2  25      192.00      222.51      8.46 o 
   6   2  25       93.78      108.91      9.84 o 
   7   2  25        0.26        0.56      5.60 o 
   8   2  25       23.05       22.37      5.42 o 
   9   2  25        6.41        7.77      5.66 o 
  10   2  25        8.44        6.48      6.55 o 
   1   3  25       96.26      106.74      9.11 o 
   2   3  25      264.50      251.69     14.73 o 
   3   3  25       83.86       99.62      7.91 o 
   4   3  25      424.05      384.59     12.34 o 
   5   3  25      526.38      504.75     22.96 o 
   6   3  25        0.38        1.33      5.15 o 
   7   3  25       14.31       12.05      6.95 o 
   8   3  25       38.61       53.33      7.99 o 
   9   3  25       72.79       75.44     13.87 o 
   0   4  25     2810.55     2688.60     63.31 o 
   1   4  25       17.31       12.12      3.08 o 
   2   4  25      139.25      153.81      9.82 o 
   3   4  25      162.13      161.23      9.56 o 
   4   4  25        5.96        9.02      4.75 o 
   5   4  25        9.59        9.25      4.73 o 
   6   4  25      208.30      207.88     12.17 o 
   7   4  25       57.79       67.11     10.10 o 
   8   4  25        0.72        3.46      5.24 o 
   9   4  25        6.26        5.49      6.40 o 
   1   5  25       34.58       55.07      6.64 o 
   2   5  25        0.34       -4.32      5.12 o 
   3   5  25      747.10      772.69     17.89 o 
   4   5  25      203.26      200.28     11.45 o 
   5   5  25       71.94       74.49      6.37 o 
   6   5  25       31.57       22.79      5.97 o 
   7   5  25        8.83       12.49      6.86 o 
   8   5  25      124.20      136.40     12.59 o 
   0   6  25      128.07      128.16     15.13 o 
   1   6  25        2.94       12.43      6.48 o 
   2   6  25        0.98        5.21      6.12 o 
   3   6  25        5.93       -2.73      4.42 o 
   4   6  25        0.04        0.88      4.84 o 
   5   6  25       25.24       27.42      5.94 o 
   6   6  25        0.91        6.55      5.72 o 
   7   6  25        3.17       10.93      8.23 o 
   1   7  25        3.16       -6.36      6.36 o 
   2   7  25       14.43        1.35      6.95 o 
   3   7  25       21.59       22.13      6.01 o 
   4   7  25        0.02       -1.18      5.69 o 
   5   7  25        0.49        5.06      5.83 o 
   6   7  25        1.89       12.13      9.90 o 
   0   8  25       21.92       17.48     11.45 o 
   1   8  25        9.10        1.69      6.56 o 
   2   8  25        1.83       -2.26      7.31 o 
   3   8  25        1.39       -1.65      7.44 o 
   4   8  25        1.32       -7.09      7.09 o 
   0   0  26     2535.14     2650.27     61.72 o 
   1   0  26      114.17      118.89     10.32 o 
   2   0  26       90.78       85.87      8.87 o 
   3   0  26      738.02      719.05     24.21 o 
   4   0  26      859.18      823.15     26.43 o 
   5   0  26      138.12      170.22     10.22 o 
   6   0  26      215.10      212.75     10.81 o 
   7   0  26      448.81      412.54     16.16 o 
   8   0  26       15.45       18.70      6.05 o 
   9   0  26       15.49        8.44     11.04 o 
   1   1  26       11.18        9.55      2.29 o 
   2   1  26      163.43      190.87      9.18 o 
   3   1  26      578.21      551.55     14.60 o 
   4   1  26      657.82      656.71     11.48 o 
   5   1  26     1317.84     1287.25     22.71 o 
   6   1  26      110.94      104.46      6.63 o 
   7   1  26       82.70       75.81      6.21 o 
   8   1  26      101.71      111.42      8.01 o 
   9   1  26       18.82       28.17      6.40 o 
  10   1  26        0.04       -8.44     12.33 o 
   0   2  26        4.52       14.51      6.38 o 
   1   2  26      959.22      973.76     22.84 o 
   2   2  26      180.01      213.73      7.83 o 
   3   2  26      104.06       98.86      7.05 o 
   4   2  26        0.56       -0.90      4.31 o 
   5   2  26      233.35      260.22     10.20 o 
   6   2  26       36.54       42.91      6.30 o 
   7   2  26       64.98       85.53      8.26 o 
   8   2  26       21.03       20.88      5.55 o 
   9   2  26        9.15       -3.79      6.56 o 
   1   3  26     1542.17     1550.50     33.29 o 
   2   3  26       16.39       14.37      4.83 o 
   3   3  26      140.95      150.53     12.68 o 
   4   3  26       86.79      102.26     12.18 o 
   5   3  26        1.65        4.62      5.06 o 
   6   3  26        5.83        1.55      5.97 o 
   7   3  26       52.31       42.70      8.09 o 
   8   3  26       13.57       14.12      6.06 o 
   9   3  26       33.38       48.39      8.02 o 
   0   4  26     2111.61     2092.39     51.09 o 
   1   4  26      436.23      453.38     10.93 o 
   2   4  26        2.66       -4.72      4.72 o 
   3   4  26        2.88        4.13      4.50 o 
   4   4  26        9.00        8.27      3.91 o 
   5   4  26       11.75       26.98      4.78 o 
   6   4  26        0.01        0.95      6.38 o 
   7   4  26        0.31       12.82      8.68 o 
   8   4  26        0.94        9.46      8.69 o 
   9   4  26       24.39       26.00     13.32 o 
   1   5  26      227.54      224.64     12.84 o 
   2   5  26        3.07       -0.16      4.90 o 
   3   5  26      419.95      436.85     13.50 o 
   4   5  26       56.60       46.76      7.40 o 
   5   5  26       12.52        5.30      4.60 o 
   6   5  26        2.97       11.58      5.81 o 
   7   5  26        0.06        3.22      6.19 o 
   8   5  26        4.71       10.12      6.99 o 
   0   6  26       70.54       65.49     18.18 o 
   1   6  26        1.32        3.27      6.22 o 
   2   6  26      114.47      110.67      8.51 o 
   3   6  26       22.63       32.73      6.36 o 
   4   6  26       48.18       49.72      8.76 o 
   5   6  26      119.51      111.54      8.32 o 
   6   6  26        5.79       -5.26      6.00 o 
   7   6  26       44.02       45.34     14.05 o 
   1   7  26       22.74        5.42      7.11 o 
   2   7  26        0.00       -6.47      6.47 o 
   3   7  26       92.63      117.81      9.62 o 
   4   7  26       21.97       25.78      9.98 o 
   5   7  26       15.67       27.09      7.22 o 
   6   7  26       13.76       16.27      8.72 o 
   0   8  26       33.25       38.95     18.18 o 
   1   8  26        1.14       -6.69      6.69 o 
   2   8  26       13.06       10.71      7.43 o 
   3   8  26        0.06       -2.39      9.37 o 
   4   8  26        2.51       -5.60      8.27 o 
   1   1  27      297.83      314.43      7.59 o 
   2   1  27       13.95       21.89      5.53 o 
   3   1  27     1412.43     1407.50     28.18 o 
   4   1  27       93.51      114.29      4.61 o 
   5   1  27       94.41      112.15      6.11 o 
   6   1  27      260.41      253.77      8.33 o 
   7   1  27        1.68        6.77      3.99 o 
   8   1  27       96.26       97.01      8.43 o 
   9   1  27       11.88       14.94      7.52 o 
   0   2  27       22.23       31.63      7.34 o 
   1   2  27      499.11      499.78     14.43 o 
   2   2  27      242.98      262.62      8.74 o 
   3   2  27        3.78        3.89      4.04 o 
   4   2  27       17.80       17.25      4.49 o 
   5   2  27       32.97       46.13      8.33 o 
   6   2  27      162.63      159.46      9.89 o 
   7   2  27      299.27      285.89     13.72 o 
   8   2  27       70.17       62.98      8.13 o 
   9   2  27       11.05       17.38      8.34 o 
   1   3  27      436.57      465.34     16.06 o 
   2   3  27       23.92       18.00      4.94 o 
   3   3  27      493.33      461.86     15.24 o 
   4   3  27       49.74       59.58     11.20 o 
   5   3  27      674.67      609.48     18.82 o 
   6   3  27       13.52       12.31      5.81 o 
   7   3  27       43.53       49.67      8.10 o 
   8   3  27        7.28       -5.04      5.63 o 
   9   3  27        8.27        5.66      6.05 o 
   0   4  27     1012.45     1039.41     28.99 o 
   1   4  27      190.06      201.94     10.26 o 
   2   4  27       30.30       35.44      6.28 o 
   3   4  27      304.72      269.60     17.95 o 
   4   4  27       11.63       20.30      5.34 o 
   5   4  27      707.49      665.29     18.21 o 
   6   4  27      159.64      137.03     11.43 o 
   7   4  27      169.09      191.25     14.56 o 
   8   4  27        0.17       -4.24     13.09 o 
   1   5  27       34.30       31.17     12.40 o 
   2   5  27      151.65      128.60     10.12 o 
   3   5  27       52.86       63.29      7.39 o 
   4   5  27        1.72        4.74      7.87 o 
   5   5  27        0.06        3.37      5.32 o 
   6   5  27        1.57       13.99      7.28 o 
   7   5  27        3.05       10.76      5.71 o 
   8   5  27        0.00        3.25      8.72 o 
   0   6  27      218.11      217.38     22.07 o 
   1   6  27       16.07        2.89      6.46 o 
   2   6  27       41.91       43.54      6.11 o 
   3   6  27      155.41      143.94      8.88 o 
   4   6  27       22.19       18.37      5.53 o 
   5   6  27        8.64       24.52      7.07 o 
   6   6  27        9.46       27.00      7.69 o 
   7   6  27       43.81       54.78      8.79 o 
   1   7  27       84.14       88.98     10.29 o 
   2   7  27       22.02       21.59      7.90 o 
   3   7  27        6.21       10.85      6.10 o 
   4   7  27       83.08       67.97      9.31 o 
   5   7  27        6.18       -6.71      7.31 o 
   0   8  27        0.40       12.02     11.70 o 
   1   8  27        0.02       -7.51      7.51 o 
   2   8  27        0.97       -4.88      7.24 o 
   3   8  27        3.76       -7.11      7.11 o 
   0   0  28     2072.17     1933.63     72.70 o 
   1   0  28       46.82       30.25      6.84 o 
   2   0  28      632.69      573.34     21.10 o 
   3   0  28       22.47       17.43      6.23 o 
   4   0  28       94.36       62.72      8.58 o 
   5   0  28      605.83      569.40     19.44 o 
   6   0  28        4.72        3.33      5.01 o 
   7   0  28      275.17      282.85     14.84 o 
   9   0  28      104.59      116.20     19.47 o 
   1   1  28      116.74      119.70      4.65 o 
   2   1  28      341.23      316.93     10.99 o 
   3   1  28      872.87      915.88     20.80 o 
   4   1  28      298.52      282.42     16.68 o 
   5   1  28        5.39        8.48      3.59 o 
   6   1  28      269.31      261.87      9.55 o 
   7   1  28       14.70        9.87      4.59 o 
   8   1  28       41.03       40.84     11.45 o 
   9   1  28       33.71       32.31     10.32 o 
   0   2  28     1867.87     1735.41     47.74 o 
   1   2  28        0.17        3.25      4.11 o 
   2   2  28      344.06      343.56     10.53 o 
   3   2  28       51.27       54.97      6.15 o 
   4   2  28       11.59        7.35      4.56 o 
   5   2  28        2.43        1.33      4.44 o 
   6   2  28      181.37      191.26     10.35 o 
   7   2  28      144.39      149.11      9.10 o 
   8   2  28        0.21       -5.40     14.93 o 
   9   2  28        3.59        0.15      8.02 o 
   1   3  28       38.28       40.25      6.73 o 
   2   3  28      590.28      564.29     16.61 o 
   3   3  28       16.38       14.37      5.49 o 
   4   3  28        1.34       -0.76      4.07 o 
   5   3  28       33.65       37.71      6.10 o 
   6   3  28        0.81        4.10      4.93 o 
   7   3  28       63.33       55.75      7.45 o 
   8   3  28        0.98       -1.94      7.04 o 
   9   3  28        8.00       12.97      9.15 o 
   0   4  28      172.04      171.49     21.10 o 
   1   4  28      173.02      160.51      9.52 o 
   2   4  28      887.77      884.41     23.21 o 
   3   4  28      370.69      352.47     15.01 o 
   4   4  28       77.62       73.01      8.01 o 
   5   4  28        0.20       13.76      4.31 o 
   6   4  28        0.41       -3.22      4.77 o 
   7   4  28       65.49       56.16      9.64 o 
   8   4  28        0.01       10.96      6.39 o 
   1   5  28      246.86      235.87     12.02 o 
   2   5  28       89.93      101.16     16.55 o 
   3   5  28       22.72       22.76      5.97 o 
   4   5  28       50.74       46.71      7.32 o 
   5   5  28        0.64       -4.28      7.44 o 
   6   5  28       65.86       80.86      7.80 o 
   7   5  28        8.90       10.28      6.09 o 
   8   5  28       19.15       32.09     10.53 o 
   0   6  28      167.68      161.16     16.98 o 
   1   6  28       15.13       14.77      6.93 o 
   2   6  28        6.38        7.36      5.45 o 
   3   6  28       12.69       13.79      5.17 o 
   4   6  28       27.57       25.82      7.19 o 
   5   6  28      122.73      126.87     10.53 o 
   6   6  28        3.53        1.60      6.55 o 
   7   6  28        0.04        0.79      7.24 o 
   1   7  28       22.14       35.33      8.78 o 
   2   7  28       78.94       68.43      9.82 o 
   3   7  28       11.35        9.94      6.43 o 
   4   7  28       54.49       75.02     12.11 o 
   5   7  28        6.16       18.43      7.94 o 
   0   8  28       62.83       22.36     12.93 o 
   1   8  28       10.34        7.94      7.89 o 
   2   8  28       20.77       29.06      7.79 o 
   3   8  28        4.38       -2.79     13.59 o 
   1   1  29       16.51       17.64      2.66 o 
   2   1  29      404.55      446.00     13.60 o 
   3   1  29      186.17      203.24      9.62 o 
   4   1  29       12.00       10.81      3.98 o 
   5   1  29      149.56      161.94     12.22 o 
   6   1  29        0.01        1.50      3.87 o 
   7   1  29        0.00       12.73      5.15 o 
   8   1  29       25.75       29.63      7.99 o 
   9   1  29        0.35        3.25     11.04 o 
   0   2  29     3657.82     3461.94     84.92 o 
   1   2  29        1.09       -0.13      4.20 o 
   2   2  29      867.50      830.10     17.17 o 
   3   2  29      161.42      173.00      9.50 o 
   4   2  29      298.17      315.20     10.83 o 
   5   2  29       88.71       78.02      7.57 o 
   6   2  29        0.33        3.41      5.51 o 
   7   2  29        4.21        1.37      5.14 o 
   8   2  29       38.73       47.29      8.81 o 
   9   2  29        9.07        2.81     10.14 o 
   1   3  29       11.95       10.19      4.71 o 
   2   3  29      201.99      183.93     10.06 o 
   3   3  29      126.02      142.99      9.84 o 
   4   3  29      752.80      678.04     22.11 o 
   5   3  29      109.74      103.85      9.46 o 
   6   3  29       92.62       98.39     10.95 o 
   7   3  29      206.53      231.07     15.60 o 
   8   3  29       70.70       74.90     11.08 o 
   9   3  29        1.02       -1.23      5.86 o 
   0   4  29      712.16      697.08     21.61 o 
   1   4  29      220.83      209.85     10.81 o 
   2   4  29      213.79      230.42     11.55 o 
   3   4  29        9.07        8.71      5.73 o 
   4   4  29       53.31       50.32      6.78 o 
   5   4  29      205.04      160.32     12.32 o 
   6   4  29       86.67       74.91     10.10 o 
   7   4  29        1.39        2.66      7.45 o 
   8   4  29       19.76       26.94     10.10 o 
   1   5  29       93.10      109.85      9.07 o 
   2   5  29      196.83      183.50     10.56 o 
   3   5  29        8.96        6.01      5.53 o 
   4   5  29       17.23       16.96      6.05 o 
   5   5  29        0.57        4.28      6.74 o 
   6   5  29        6.57       13.08      5.68 o 
   7   5  29       27.46       19.50      7.24 o 
   0   6  29       38.77       37.12     11.64 o 
   1   6  29       48.46       34.57      8.43 o 
   2   6  29        3.16       11.71      6.58 o 
   3   6  29        1.71        1.73      5.29 o 
   4   6  29       46.59       44.81      7.85 o 
   5   6  29       10.46       15.19      8.58 o 
   6   6  29        3.90        7.22      6.26 o 
   1   7  29      116.04      124.08     21.90 o 
   2   7  29        5.89       10.57      7.96 o 
   3   7  29        3.52       -6.44      6.44 o 
   4   7  29        1.85        1.52      7.70 o 
   5   7  29        4.71       -4.42      8.43 o 
   0   8  29        7.37        2.56     11.70 o 
   1   8  29        4.50       -0.27      8.05 o 
   2   8  29        0.01       -7.41      7.41 o 
   0   0  30     3375.76     3407.07    118.15 o 
   1   0  30       47.27       32.10      7.56 o 
   2   0  30      630.08      602.75     23.15 o 
   3   0  30       21.46       10.03      6.36 o 
   4   0  30       15.46       21.79      7.17 o 
   5   0  30       34.32       25.84      6.49 o 
   6   0  30      774.83      696.60     44.79 o 
   7   0  30       69.20       64.27     14.93 o 
   8   0  30      108.61       86.99     18.18 o 
   9   0  30       29.00       13.63     14.28 o 
   1   1  30      257.51      252.77      7.49 o 
   2   1  30      304.84      295.46     11.41 o 
   3   1  30      504.51      493.71     14.62 o 
   4   1  30      172.39      186.82      9.76 o 
   5   1  30      358.67      346.87     13.45 o 
   6   1  30        7.26       -0.21      4.58 o 
   7   1  30        7.20        8.29      5.52 o 
   8   1  30       90.48       95.62     15.90 o 
   9   1  30        5.23       -5.91      8.11 o 
   0   2  30       65.40       71.64     10.07 o 
   1   2  30      295.54      278.96     11.98 o 
   2   2  30      285.94      286.96     11.73 o 
   3   2  30      172.57      163.25      9.20 o 
   4   2  30      368.04      346.94     11.67 o 
   5   2  30      404.62      373.41     15.58 o 
   6   2  30      147.60      159.86     11.95 o 
   7   2  30       48.01       74.75      7.90 o 
   8   2  30       62.39       54.41      8.71 o 
   9   2  30       21.72       -2.60     12.33 o 
   1   3  30      130.56      146.72     13.01 o 
   2   3  30        0.20        0.43      4.39 o 
   3   3  30      430.98      410.84     14.79 o 
   4   3  30       99.67      106.08      8.43 o 
   5   3  30      219.93      211.62     13.57 o 
   6   3  30       75.58       72.49      8.47 o 
   7   3  30        3.11       10.52      7.07 o 
   8   3  30        0.31        1.06      6.40 o 
   9   3  30       14.16       15.99      9.97 o 
   0   4  30       78.23       63.62     14.93 o 
   1   4  30      245.40      234.77     11.99 o 
   2   4  30       11.53       12.43      5.67 o 
   3   4  30        7.37       -0.55      5.17 o 
   4   4  30        8.60       11.30      5.62 o 
   5   4  30       57.53       65.83      9.11 o 
   6   4  30        4.10       11.15      6.28 o 
   7   4  30        0.62       12.08      8.87 o 
   8   4  30        1.58       13.89      9.33 o 
   1   5  30       18.05       20.79      8.94 o 
   2   5  30      108.11      121.49     10.69 o 
   3   5  30       30.39       33.22      6.45 o 
   4   5  30        0.01       -5.90      6.18 o 
   5   5  30       70.12       75.52      9.64 o 
   6   5  30       11.18       14.11      6.75 o 
   7   5  30       41.79       40.61      8.12 o 
   0   6  30      295.43      271.48     21.34 o 
   1   6  30       22.51       15.10      7.87 o 
   2   6  30       17.49       27.57      7.83 o 
   3   6  30        0.33        9.23      6.15 o 
   4   6  30        0.07        1.19      5.23 o 
   5   6  30       87.54       82.68     11.99 o 
   6   6  30        4.49       -0.35      6.49 o 
   1   7  30        3.55        3.50      7.48 o 
   2   7  30       23.73        7.62      6.77 o 
   3   7  30       17.19        8.01      7.91 o 
   4   7  30       34.82       46.26      9.93 o 
   5   7  30       11.87        0.84      7.41 o 
   0   8  30       87.66       84.37     17.17 o 
   1   8  30        1.64      -10.40     10.40 o 
   2   8  30        0.32       -2.64      7.90 o 
   1   1  31      126.91      138.98      5.25 o 
   2   1  31     1543.88     1550.17     31.38 o 
   3   1  31      859.98      849.25     20.81 o 
   4   1  31       47.23       55.45      6.32 o 
   5   1  31       29.35       23.34      8.94 o 
   6   1  31        8.60        4.52      5.05 o 
   7   1  31       17.46        8.55      8.22 o 
   8   1  31        2.85        7.50      7.36 o 
   9   1  31        2.54       -4.48      8.69 o 
   0   2  31       28.78       26.26      8.02 o 
   1   2  31      198.23      204.02     15.18 o 
   2   2  31        8.67       19.13      5.23 o 
   3   2  31      100.25      103.58      7.87 o 
   4   2  31       56.27       66.56      7.14 o 
   5   2  31      233.15      236.74     12.89 o 
   6   2  31      193.73      179.68     14.66 o 
   7   2  31      233.19      257.60     22.37 o 
   8   2  31        9.19       14.93     13.63 o 
   9   2  31       27.53       35.51     12.11 o 
   1   3  31     1065.86     1001.39     33.28 o 
   2   3  31      206.29      178.37      9.79 o 
   3   3  31      731.67      725.61     26.45 o 
   4   3  31       73.21       64.41      7.15 o 
   5   3  31      118.89      141.61     11.83 o 
   6   3  31      111.27      115.64     20.45 o 
   7   3  31       69.81       76.60     16.88 o 
   8   3  31        8.58       11.08     10.85 o 
   0   4  31      143.27      159.69     20.77 o 
   1   4  31        8.18       13.59      5.10 o 
   2   4  31       18.64       17.84      5.74 o 
   3   4  31       95.13       85.57      8.62 o 
   4   4  31        6.92       -1.95      4.89 o 
   5   4  31      185.92      159.14     12.84 o 
   6   4  31        7.31        0.43      8.22 o 
   7   4  31       40.81       74.61     10.86 o 
   8   4  31       18.75       38.19     11.24 o 
   1   5  31        1.01        2.92      8.22 o 
   2   5  31       73.15       68.48      8.80 o 
   3   5  31       28.06       33.63      6.90 o 
   4   5  31        4.05        4.66      5.55 o 
   5   5  31      186.41      201.48     21.42 o 
   6   5  31      110.78      137.78     17.71 o 
   7   5  31       28.20       48.47      9.35 o 
   0   6  31      300.75      246.68     28.56 o 
   1   6  31        1.01       -6.07      6.07 o 
   2   6  31       35.68       42.49      8.52 o 
   3   6  31        0.77       -5.74      5.74 o 
   4   6  31       40.39       37.34      6.26 o 
   5   6  31        0.00       -2.96      5.49 o 
   6   6  31        3.26       12.12      7.87 o 
   1   7  31        0.92        3.35      7.48 o 
   2   7  31        0.04       -4.24      6.35 o 
   3   7  31       42.78       34.01      8.73 o 
   4   7  31        2.87        2.41      8.36 o 
   0   8  31        2.41       -7.24     18.18 o 
   1   8  31        0.41       10.10      8.64 o 
   0   0  32     2353.71     2423.02     88.28 o 
   1   0  32      457.71      410.29     18.55 o 
   2   0  32     1081.76     1019.76     45.41 o 
   3   0  32      461.41      447.01     19.72 o 
   4   0  32      110.92      107.62     21.10 o 
   5   0  32     1713.93     1537.06     66.86 o 
   6   0  32       16.52       27.91     12.98 o 
   7   0  32      165.82      181.76     24.67 o 
   8   0  32       34.05       40.25     14.93 o 
   9   0  32        0.18      -10.39     10.39 o 
   1   1  32      532.20      537.25     11.89 o 
   2   1  32       12.05       25.18      5.60 o 
   3   1  32      809.19      789.36     28.69 o 
   4   1  32       89.63       67.75      8.71 o 
   5   1  32      115.33      101.97     12.85 o 
   6   1  32       30.79       14.47      6.23 o 
   7   1  32        2.53       -1.84     10.06 o 
   8   1  32        2.82        8.44     11.68 o 
   9   1  32       19.16       42.19     15.58 o 
   0   2  32      946.14      898.72     30.75 o 
   1   2  32       25.81       26.05      7.03 o 
   2   2  32        3.63       -0.63      4.68 o 
   3   2  32       10.89        5.01      4.61 o 
   4   2  32      201.93      193.08     18.93 o 
   5   2  32        0.68        1.38      7.02 o 
   6   2  32       40.37       46.54      8.49 o 
   7   2  32       92.53      100.95      9.03 o 
   8   2  32        4.21        9.60      8.94 o 
   9   2  32        1.08       10.39      9.04 o 
   1   3  32      428.84      438.29     20.64 o 
   2   3  32       13.57        9.67      4.93 o 
   3   3  32       94.35       90.46     12.80 o 
   4   3  32       10.37       14.48      6.30 o 
   5   3  32        0.29        5.86      6.42 o 
   6   3  32        4.81       10.45      7.53 o 
   7   3  32       37.25       30.63      9.61 o 
   8   3  32        0.67        6.05      7.55 o 
   0   4  32       14.12       26.62     12.98 o 
   1   4  32        4.95       -6.89      6.89 o 
   2   4  32      189.04      182.61     11.26 o 
   3   4  32       16.96       15.44     14.96 o 
   4   4  32        0.69        2.98      5.28 o 
   5   4  32       18.60       11.62      5.96 o 
   6   4  32       24.56       35.70      9.80 o 
   7   4  32       85.16       98.03     13.57 o 
   8   4  32        0.17        7.64      8.42 o 
   1   5  32        0.94       -0.58      8.11 o 
   2   5  32       12.97        7.11      8.44 o 
   3   5  32       69.55       73.79      7.99 o 
   4   5  32       30.27       35.01      7.03 o 
   5   5  32        3.19       12.27      7.16 o 
   6   5  32       18.90       34.29     11.81 o 
   7   5  32        5.57       12.99      9.95 o 
   0   6  32        6.63       34.99     11.24 o 
   1   6  32       34.19       44.99      8.58 o 
   2   6  32       79.47       76.76      9.62 o 
   3   6  32        1.98       -5.20      6.05 o 
   4   6  32        0.40        2.98      6.40 o 
   5   6  32        1.73        4.62      7.47 o 
   6   6  32        0.65        3.77      7.44 o 
   1   7  32      141.29      129.06     14.98 o 
   2   7  32        1.90       17.42      9.43 o 
   3   7  32       24.89       37.37      7.89 o 
   4   7  32       10.78       14.97      7.11 o 
   0   8  32       15.10       37.80     14.21 o 
   1   1  33      297.83      291.15      8.19 o 
   2   1  33      142.60      151.26      9.86 o 
   3   1  33       85.54      102.89      8.23 o 
   4   1  33      469.51      443.70     17.29 o 
   5   1  33       22.46        7.48      7.76 o 
   6   1  33        2.10       -1.95      9.09 o 
   7   1  33       56.41       69.60     12.11 o 
   8   1  33       22.25       38.95     15.58 o 
   9   1  33        0.16       -2.67      8.48 o 
   0   2  33     1464.64     1517.36     44.75 o 
   1   2  33       84.57       96.42      8.43 o 
   2   2  33      395.30      366.12     13.20 o 
   3   2  33        8.04       19.82      5.38 o 
   4   2  33       50.80       50.20      6.46 o 
   5   2  33      145.27      140.70     11.53 o 
   6   2  33       44.58       36.10      7.91 o 
   7   2  33       41.41       36.47      7.18 o 
   8   2  33       81.53       93.07     11.68 o 
   1   3  33       18.03        9.22     13.63 o 
   2   3  33        7.54        7.30      6.77 o 
   3   3  33        7.60        4.48      5.50 o 
   4   3  33      483.90      484.40     15.58 o 
   5   3  33        5.70       10.94      7.94 o 
   6   3  33        0.27        1.65      7.48 o 
   7   3  33       94.66      103.66     14.61 o 
   8   3  33      127.98      127.72     16.23 o 
   0   4  33      899.92      719.19     40.25 o 
   1   4  33       87.79       95.24     13.03 o 
   2   4  33      158.47      179.58     10.46 o 
   3   4  33       11.95       18.58      6.28 o 
   4   4  33        9.86        2.41      6.01 o 
   5   4  33       13.43       12.01      6.75 o 
   6   4  33        0.50       -3.30      7.94 o 
   7   4  33       24.04       29.61     12.33 o 
   1   5  33       28.41       19.36      9.40 o 
   2   5  33        2.93       -5.08      8.02 o 
   3   5  33       91.36       69.85     10.48 o 
   4   5  33        6.43       11.97      9.11 o 
   5   5  33        0.13       -5.94      7.03 o 
   6   5  33       30.61       36.61      9.30 o 
   7   5  33        1.39       -1.42      7.24 o 
   0   6  33       94.49      123.34     22.07 o 
   1   6  33       31.98       31.78      8.27 o 
   2   6  33       42.63       39.86      8.24 o 
   3   6  33       45.67       31.50      9.56 o 
   4   6  33       20.20       18.53      7.36 o 
   5   6  33        0.00       -8.36      8.76 o 
   1   7  33       42.07       41.62     11.52 o 
   2   7  33        7.59        2.29      7.68 o 
   3   7  33       40.58       51.03      8.85 o 
   4   7  33        0.66        4.88      7.62 o 
   0   0  34      920.11      953.54     46.09 o 
   1   0  34     1328.65     1327.10     40.36 o 
   2   0  34       64.50       48.25     12.01 o 
   3   0  34      755.58      778.39     28.36 o 
   4   0  34       28.40       19.89      7.45 o 
   5   0  34        7.04        9.74     11.68 o 
   6   0  34      344.54      295.36     30.51 o 
   8   0  34      105.60      119.44     21.42 o 
   9   0  34       24.50        7.79     13.63 o 
   1   1  34      126.44      126.97      9.06 o 
   2   1  34      803.40      786.45     20.49 o 
   3   1  34      103.90      109.68      8.63 o 
   4   1  34      556.53      565.95     19.64 o 
   5   1  34      197.22      216.82     18.13 o 
   6   1  34        2.09        4.51     13.31 o 
   7   1  34       85.16       62.97     12.85 o 
   8   1  34       42.38       27.97      8.85 o 
   0   2  34       79.43       96.04     11.70 o 
   1   2  34      546.50      522.14     16.30 o 
   2   2  34      149.54      148.84      9.95 o 
   3   2  34       86.42       61.91      7.20 o 
   4   2  34      123.43      133.53     14.64 o 
   5   2  34       66.24       84.28      8.43 o 
   6   2  34        2.23        2.04      7.06 o 
   7   2  34        5.57       16.31      7.91 o 
   8   2  34       55.29       90.78     21.09 o 
   1   3  34      141.97      120.11     13.49 o 
   2   3  34      123.45      136.52     24.67 o 
   3   3  34       58.31       70.35      7.90 o 
   4   3  34        2.18        6.09      5.60 o 
   5   3  34       88.72       93.63     12.00 o 
   6   3  34       74.27       62.43     11.18 o 
   7   3  34       35.58       31.89     10.32 o 
   8   3  34        0.01        8.83      7.69 o 
   0   4  34       19.02       25.97     13.63 o 
   1   4  34        0.04        0.84      7.10 o 
   2   4  34        1.15        1.10      7.56 o 
   3   4  34       27.70       21.57      8.07 o 
   4   4  34        0.68       -4.99      4.99 o 
   5   4  34        0.55        2.63      8.02 o 
   6   4  34       85.70       99.76     18.83 o 
   7   4  34        0.01        5.52      8.72 o 
   1   5  34        7.38        7.04      8.69 o 
   2   5  34        0.31        9.10      8.94 o 
   3   5  34       10.68        8.09     17.20 o 
   4   5  34       40.99       53.38      9.15 o 
   5   5  34       17.52       34.01      8.93 o 
   6   5  34        0.85        3.32      6.50 o 
   0   6  34      165.89      136.25     22.40 o 
   1   6  34        7.31        9.87      7.11 o 
   2   6  34       51.31       52.91     10.12 o 
   3   6  34        3.11        5.52      6.85 o 
   4   6  34       11.58       11.01      7.15 o 
   5   6  34        0.01        0.52     10.22 o 
   1   7  34        0.54       -5.72      7.44 o 
   2   7  34        2.02        9.61      8.25 o 
   3   7  34       78.63       65.95      9.99 o 
   1   1  35      365.20      360.28     13.44 o 
   2   1  35      145.77      158.84     10.05 o 
   3   1  35        0.50        7.65      4.99 o 
   4   1  35       32.55       53.14      8.28 o 
   5   1  35      231.74      193.41     17.44 o 
   6   1  35        1.16        3.66      8.58 o 
   7   1  35       44.81       44.83     12.33 o 
   8   1  35       41.87       54.87     12.39 o 
   0   2  35      219.46      215.99     16.97 o 
   1   2  35      276.50      302.84     14.00 o 
   2   2  35       12.99       18.85      5.58 o 
   3   2  35      130.45      133.69      9.82 o 
   4   2  35       15.27       26.74      7.36 o 
   5   2  35      430.77      441.30     23.15 o 
   6   2  35      318.95      299.36     27.56 o 
   7   2  35      158.12      179.17     26.62 o 
   1   3  35      175.81      179.67     24.02 o 
   2   3  35      286.90      320.61     30.48 o 
   3   3  35      442.50      477.95     19.53 o 
   4   3  35      114.84      140.74     10.68 o 
   5   3  35       29.99       35.78     17.20 o 
   6   3  35        0.01       15.09      9.33 o 
   7   3  35       71.52       91.41     14.87 o 
   8   3  35       12.75       -2.90      8.69 o 
   0   4  35      130.80      137.62     20.77 o 
   1   4  35       17.56       24.59      9.40 o 
   2   4  35        4.37       -7.79     10.39 o 
   3   4  35        2.83       -5.19      5.19 o 
   4   4  35      157.50      174.37     12.48 o 
   5   4  35       37.00       30.24      7.82 o 
   6   4  35       25.85       40.28      9.21 o 
   7   4  35       72.10      108.11     15.58 o 
   1   5  35        2.78       -2.14     10.39 o 
   2   5  35       75.47       65.11     17.53 o 
   3   5  35       55.86       42.77     11.70 o 
   4   5  35      112.75      138.09     13.22 o 
   5   5  35       78.88       69.01     10.46 o 
   6   5  35       13.42       12.06      7.71 o 
   0   6  35       18.23        6.75      9.86 o 
   1   6  35       32.68       29.44      8.18 o 
   2   6  35        8.43       14.83      8.35 o 
   3   6  35        0.35        7.07      7.96 o 
   4   6  35       13.06        6.52      7.53 o 
   5   6  35        0.48       -6.70      9.15 o 
   1   7  35        8.79        4.04      7.56 o 
   2   7  35        6.03       -0.14      7.63 o 
   3   7  35        4.11       22.78      8.62 o 
   0   0  36      445.57      367.35     26.62 o 
   1   0  36      902.52      898.39     31.44 o 
   2   0  36      454.48      408.15     20.39 o 
   3   0  36        6.37       24.90      9.09 o 
   4   0  36      169.50      160.99     23.37 o 
   5   0  36      144.47      149.95     22.72 o 
   6   0  36        0.07       -7.79     11.68 o 
   7   0  36      225.40      173.32     25.97 o 
   1   1  36      224.15      249.69     12.66 o 
   2   1  36        0.00       -0.51      4.97 o 
   3   1  36      437.20      436.67     14.91 o 
   4   1  36        8.62       16.48      7.44 o 
   5   1  36       22.24       19.74      9.51 o 
   6   1  36        5.34        2.15      8.69 o 
   7   1  36       10.99       19.52     10.71 o 
   8   1  36        0.88       -2.29      8.69 o 
   0   2  36       24.14       17.06      8.02 o 
   1   2  36      416.18      373.19     14.01 o 
   2   2  36      131.50      156.94     10.44 o 
   3   2  36        0.56       -3.58      5.44 o 
   4   2  36      244.20      257.07     21.27 o 
   5   2  36        4.74       14.93     12.98 o 
   6   2  36        9.69       16.16     10.07 o 
   7   2  36      112.75      148.42     17.90 o 
   1   3  36      285.75      329.27     21.06 o 
   2   3  36      170.55      128.05     13.77 o 
   3   3  36       13.94       22.40      8.72 o 
   4   3  36        0.02        1.75      5.97 o 
   5   3  36        6.74        9.41      7.92 o 
   6   3  36       12.71       29.57      9.86 o 
   7   3  36       35.50       46.48     12.33 o 
   0   4  36        2.79        7.79     11.68 o 
   1   4  36       10.61       26.92      9.80 o 
   2   4  36        7.76        4.99     14.28 o 
   3   4  36       26.79       37.69     10.32 o 
   4   4  36        3.40        6.14      7.87 o 
   5   4  36       45.32       52.89     26.29 o 
   6   4  36       67.15       71.93     28.89 o 
   7   4  36        4.82       19.29     15.58 o 
   1   5  36        1.44       -7.76      7.76 o 
   2   5  36        9.15        6.80     13.31 o 
   3   5  36      141.31      105.88     13.99 o 
   4   5  36        7.98       11.51      8.46 o 
   5   5  36        1.53        5.84     14.93 o 
   6   5  36        0.00       -3.61      8.12 o 
   0   6  36        3.00       12.61     12.66 o 
   1   6  36       40.40       37.82     10.59 o 
   2   6  36       74.23       64.93     11.05 o 
   3   6  36       13.75       22.88      9.11 o 
   4   6  36        0.35       -6.53      6.84 o 
   5   6  36        1.16       -8.58      8.58 o 
   1   7  36        0.12       -0.79      7.56 o 
   2   7  36       25.61       24.75      9.05 o 
   1   1  37       25.82       34.18      6.69 o 
   2   1  37        0.08        4.13      4.93 o 
   3   1  37       52.70       84.85      8.42 o 
   4   1  37      318.99      296.14     16.69 o 
   5   1  37        6.99       -0.97     13.31 o 
   6   1  37        1.03        0.44      8.69 o 
   7   1  37      149.99      127.30     16.45 o 
   8   1  37        1.75       -5.32      7.67 o 
   0   2  37      594.33      552.44     49.66 o 
   1   2  37       35.57       39.03      6.98 o 
   2   2  37        6.45        1.97      5.31 o 
   3   2  37       16.07        5.87      5.17 o 
   4   2  37       11.29        2.95      6.07 o 
   5   2  37        6.45       20.52      7.91 o 
   6   2  37       40.21       51.28     16.23 o 
   7   2  37       33.64       35.10     12.11 o 
   8   2  37        4.91       -1.95     12.98 o 
   1   3  37       10.71       21.89      9.15 o 
   2   3  37       18.04       12.19      7.15 o 
   3   3  37      268.16      301.80     43.79 o 
   4   3  37      132.27      146.05     11.33 o 
   5   3  37       48.72       57.25     10.76 o 
   6   3  37       31.39       28.07     10.44 o 
   7   3  37       23.15       27.41     10.99 o 
   0   4  37        4.47        8.44     11.68 o 
   1   4  37      607.66      567.28     49.34 o 
   2   4  37       75.30       61.92     17.53 o 
   3   4  37       16.46       14.33      9.74 o 
   4   4  37        1.88        9.77      9.33 o 
   5   4  37       17.10       26.83      9.24 o 
   6   4  37       63.53       54.88     17.20 o 
   7   4  37       47.09       53.93     13.08 o 
   1   5  37        0.48       -7.34      7.34 o 
   2   5  37        0.66        0.78     18.18 o 
   3   5  37       50.46       54.33     21.75 o 
   4   5  37       70.22       95.92     14.91 o 
   5   5  37        0.58       -7.09      9.74 o 
   6   5  37       24.79       -8.72     10.91 o 
   0   6  37        9.51        1.71     10.07 o 
   1   6  37       17.75       27.67      9.43 o 
   2   6  37        0.47        3.22     10.70 o 
   3   6  37        5.31        9.16      8.71 o 
   4   6  37        8.94       16.64      9.21 o 
   1   7  37       12.16       19.09     10.24 o 
   2   7  37       10.60       11.17      8.78 o 
   0   0  38      178.97      191.50     22.72 o 
   1   0  38       35.96       50.95     10.53 o 
   2   0  38       96.02       96.60     12.37 o 
   3   0  38      352.15      299.67     18.70 o 
   4   0  38      190.51      210.33     27.26 o 
   6   0  38      365.16      385.53     37.00 o 
   7   0  38        9.37       26.62     16.23 o 
   8   0  38       16.44       26.62     16.23 o 
   1   1  38       86.54      110.42      9.36 o 
   2   1  38      177.94      221.03     12.57 o 
   3   1  38      181.21      222.70     12.41 o 
   4   1  38      168.30      142.37     16.05 o 
   5   1  38       26.15       12.25      9.15 o 
   6   1  38       48.26       51.90     14.61 o 
   7   1  38       20.29       20.77     14.93 o 
   8   1  38        2.66      -11.04     11.04 o 
   0   2  38       62.17       91.12     12.37 o 
   1   2  38       49.96       46.85      8.71 o 
   2   2  38      128.30      134.73     10.29 o 
   3   2  38        0.25       -1.03      5.13 o 
   4   2  38       34.30       37.52      9.61 o 
   5   2  38        0.18       -7.10      7.10 o 
   6   2  38      112.04      113.85     15.71 o 
   7   2  38        7.03       11.14      9.86 o 
   1   3  38        7.58        4.26     10.39 o 
   2   3  38        0.02        6.69      7.10 o 
   3   3  38       82.92       83.05     16.55 o 
   4   3  38      219.99      251.21     19.01 o 
   5   3  38        1.24       10.88      8.41 o 
   6   3  38        3.48       -2.62      7.94 o 
   7   3  38        0.08      -11.04     11.04 o 
   0   4  38        2.04       11.68     12.33 o 
   1   4  38        4.30       11.13     12.01 o 
   2   4  38        6.12        3.89      8.26 o 
   3   4  38       23.35       15.80      9.20 o 
   4   4  38        1.69        1.20      8.58 o 
   5   4  38        1.39        9.29      7.35 o 
   6   4  38      181.48      186.93     17.62 o 
   1   5  38       42.77       32.92     12.66 o 
   2   5  38       86.70       98.63     14.79 o 
   3   5  38        0.86       -1.25      8.87 o 
   4   5  38       40.40       42.15     19.15 o 
   5   5  38       25.85       28.56     16.88 o 
   0   6  38        0.25      -13.63     13.63 o 
   1   6  38       17.46       18.65     20.77 o 
   2   6  38       31.33       55.40     13.29 o 
   3   6  38        3.07       11.16     17.20 o 
   4   6  38        6.27        7.14     14.28 o 
   1   7  38        4.81       -3.89      8.10 o 
   1   1  39      979.68      942.15     24.34 o 
   2   1  39      213.71      210.71     12.35 o 
   3   1  39        1.37       10.90      6.47 o 
   4   1  39       15.88       15.70     11.68 o 
   5   1  39        3.77       -6.18      7.56 o 
   6   1  39        5.25       -8.69      8.69 o 
   0   2  39        1.84        2.87      7.56 o 
   1   2  39       76.58       86.26      9.00 o 
   2   2  39        4.67        2.65      5.25 o 
   3   2  39      294.88      254.21     13.53 o 
   4   2  39       26.69       33.20     10.78 o 
   5   2  39       36.79       34.67     12.16 o 
   6   2  39      274.65      289.18     23.48 o 
   7   2  39       10.33        0.03     12.01 o 
   1   3  39        2.87        7.99     10.39 o 
   2   3  39      424.56      427.97     18.96 o 
   3   3  39       56.55       78.49     12.00 o 
   4   3  39      143.19      137.62     22.07 o 
   5   3  39       12.37        0.65     13.63 o 
   6   3  39        4.86        5.19     14.28 o 
   7   3  39       97.24       57.77     18.18 o 
   0   4  39      125.51      136.32     22.07 o 
   1   4  39       29.20       22.82     10.07 o 
   2   4  39      115.22      113.82     14.60 o 
   3   4  39       56.85       66.20     12.62 o 
   4   4  39       43.92       56.48     18.83 o 
   5   4  39        0.77        0.65     12.98 o 
   6   4  39       97.31      123.94     21.42 o 
   1   5  39        0.20       -6.59      8.94 o 
   2   5  39       52.02       45.30     11.91 o 
   3   5  39        2.12       -2.28      8.48 o 
   4   5  39       23.55       11.68     15.58 o 
   5   5  39        0.03        5.62     10.44 o 
   0   6  39       15.54       33.76     17.53 o 
   1   6  39        8.61        3.62      8.75 o 
   2   6  39       11.99        9.71      9.04 o 
   3   6  39        0.80        2.72      8.14 o 
   4   6  39        4.92        4.54     14.93 o 
   0   0  40       19.18       30.51     14.28 o 
   1   0  40        3.62       -7.10      7.10 o 
   2   0  40      110.99      107.48     18.50 o 
   3   0  40       17.80       12.37      7.94 o 
   4   0  40      322.17      268.10     29.86 o 
   5   0  40       10.31        2.60     12.33 o 
   6   0  40       18.85       36.35     16.23 o 
   7   0  40      124.64      156.45     27.91 o 
   1   1  40       88.28      118.62     12.09 o 
   2   1  40       44.04       52.64      7.86 o 
   3   1  40      193.10      224.66     20.14 o 
   4   1  40       63.76       68.94     13.08 o 
   5   1  40      144.81      185.14     19.01 o 
   6   1  40        0.00       -2.82      9.15 o 
   7   1  40        3.48        5.84     14.28 o 
   0   2  40       70.61       77.87     12.75 o 
   1   2  40      300.88      289.02     14.60 o 
   2   2  40       13.49        8.78      5.97 o 
   3   2  40       16.53       10.16      6.98 o 
   4   2  40        1.71       -4.54     11.68 o 
   5   2  40       53.36       38.95     16.88 o 
   6   2  40       35.08       49.72     13.29 o 
   7   2  40        0.11       -2.74      8.46 o 
   1   3  40       69.70       67.52     12.16 o 
   2   3  40       22.19       19.67      9.75 o 
   3   3  40        6.81       11.42      8.73 o 
   4   3  40       10.51        4.54     14.28 o 
   5   3  40        3.05       -9.74      9.74 o 
   6   3  40        6.51        0.00     12.98 o 
   7   3  40       20.53        1.30     14.93 o 
   0   4  40       10.56       -9.74     10.39 o 
   1   4  40        5.90        3.78      8.94 o 
   2   4  40       70.60       79.43     13.29 o 
   3   4  40       13.28        4.29      8.94 o 
   4   4  40       13.06        2.60     12.98 o 
   5   4  40       12.39        3.89     12.33 o 
   6   4  40        4.60       -9.77     10.29 o 
   1   5  40       17.64       31.16     11.48 o 
   2   5  40       81.78       71.97     24.02 o 
   3   5  40       79.34       76.29     13.75 o 
   4   5  40        3.94       24.57     11.83 o 
   5   5  40       14.61       28.56     18.18 o 
   0   6  40       23.76       15.58     16.23 o 
   1   6  40       43.59       32.12     12.37 o 
   2   6  40        0.49       -5.24      8.05 o 
   3   6  40        0.01       -4.90      8.55 o 
   1   1  41       10.17        7.35      6.07 o 
   2   1  41        0.65        4.59      6.59 o 
   3   1  41       14.65        8.63      5.99 o 
   4   1  41        8.15       35.70     15.58 o 
   5   1  41       30.15       43.32     15.58 o 
   6   1  41       32.91       30.73     11.70 o 
   7   1  41        2.20      -10.39     10.39 o 
   0   2  41      193.60      172.15     17.56 o 
   1   2  41      119.87      143.68     11.23 o 
   2   2  41       14.67        5.03      6.61 o 
   3   2  41        0.10       -0.19      7.76 o 
   4   2  41        5.29        5.30      9.74 o 
   5   2  41       82.93       88.93     20.12 o 
   6   2  41        0.02        2.60     14.28 o 
   7   2  41       39.48       56.48     14.03 o 
   1   3  41       54.65       60.08     12.16 o 
   2   3  41        4.74       13.40      7.82 o 
   3   3  41      266.97      239.13     23.37 o 
   4   3  41        2.06      -11.04     11.04 o 
   5   3  41       17.59       -4.54     12.33 o 
   6   3  41       25.72       19.47     11.93 o 
   0   4  41       45.92       61.02     18.18 o 
   1   4  41      182.42      226.27     20.66 o 
   2   4  41       82.55       90.28     19.15 o 
   3   4  41       12.18        6.49      8.87 o 
   4   4  41        4.48        0.65     12.98 o 
   5   4  41       42.67       46.09     17.53 o 
   6   4  41       11.92       14.28     17.53 o 
   1   5  41       37.86       34.67     11.64 o 
   2   5  41       21.14       31.59     11.70 o 
   3   5  41       31.02       20.52     10.99 o 
   4   5  41        1.87        8.44     16.23 o 
   0   6  41        0.90       12.33     16.88 o 
   1   6  41        9.63        8.41      9.23 o 
   2   6  41        2.24       -7.79     10.56 o 
   3   6  41       20.04       34.54     12.16 o 
   0   0  42      134.65      168.13     25.32 o 
   1   0  42     1324.43     1351.18     44.28 o 
   2   0  42       54.79       50.16     11.45 o 
   3   0  42      207.22      180.19     30.83 o 
   4   0  42       21.27       29.86     15.58 o 
   5   0  42       82.73      107.76     22.72 o 
   6   0  42      137.45      131.13     24.67 o 
   7   0  42       39.62       40.25     20.12 o 
   1   1  42       43.00       32.91      7.57 o 
   2   1  42      180.76      222.57     13.56 o 
   3   1  42       91.55       74.52     10.27 o 
   4   1  42       14.00       18.06     10.53 o 
   5   1  42        2.14       -4.22      9.18 o 
   6   1  42       25.78       23.45     14.61 o 
   7   1  42        0.10       -9.20      9.20 o 
   0   2  42      279.10      255.14     23.37 o 
   1   2  42        0.05        0.82      7.36 o 
   2   2  42       14.51        4.08      6.31 o 
   3   2  42       42.86       29.42      8.80 o 
   4   2  42        0.96       -9.09      9.09 o 
   5   2  42       15.03       19.27     11.91 o 
   6   2  42       27.73       31.16     15.58 o 
   1   3  42       76.34       70.82     12.85 o 
   2   3  42        2.08        3.69      7.53 o 
   3   3  42        3.36       -2.53     11.68 o 
   4   3  42        6.19        7.79     13.63 o 
   5   3  42        0.02        5.84     14.93 o 
   6   3  42       15.72        3.89     12.33 o 
   0   4  42       39.86       61.67     18.18 o 
   1   4  42        0.05       10.87     10.07 o 
   2   4  42        0.05       -4.22      8.87 o 
   3   4  42        8.14       20.77     10.14 o 
   4   4  42        0.10        0.65     12.33 o 
   5   4  42        3.76        9.09     15.58 o 
   1   5  42       50.60       30.83     11.91 o 
   2   5  42       94.31      104.34     16.23 o 
   3   5  42       15.03        7.72     17.20 o 
   4   5  42        2.63       -5.84     15.58 o 
   0   6  42       25.56       15.58     18.18 o 
   1   6  42       38.61       33.55     12.93 o 
   2   6  42       29.87       13.50      9.96 o 
   1   1  43        3.91        1.51      6.05 o 
   2   1  43      165.88      200.36     14.55 o 
   3   1  43        3.53       24.67     14.93 o 
   4   1  43       88.30       92.70     15.15 o 
   5   1  43       25.09       18.83     10.56 o 
   6   1  43        2.56        0.92      9.40 o 
   7   1  43        4.68       -9.15      9.15 o 
   0   2  43        7.35       11.53     10.06 o 
   1   2  43      112.98      122.80     10.93 o 
   2   2  43        3.98       -3.03      7.10 o 
   3   2  43       10.98       -6.78      6.78 o 
   4   2  43       25.79       41.97     12.29 o 
   5   2  43       13.57       12.98     10.56 o 
   6   2  43        4.07       21.31     11.54 o 
   1   3  43        0.04        1.09      8.69 o 
   2   3  43      173.19      166.25     14.73 o 
   3   3  43        0.01       -2.18      9.41 o 
   4   3  43      117.92      120.74     24.67 o 
   5   3  43       26.31       29.21     15.58 o 
   6   3  43       28.54       28.56     16.23 o 
   0   4  43        5.35       44.14     16.88 o 
   1   4  43        0.50       -5.53      8.69 o 
   2   4  43       43.45       54.59     13.08 o 
   3   4  43       11.23       -2.27      9.18 o 
   4   4  43       11.55        5.84     14.28 o 
   5   4  43        1.68       -3.25     12.33 o 
   1   5  43        9.05       -3.16     10.07 o 
   2   5  43       58.76       58.20     13.49 o 
   3   5  43        3.05       16.44     11.45 o 
   4   5  43       15.15       18.18     18.18 o 
   0   6  43       19.22       19.47     18.18 o 
   1   6  43        0.16       -0.33     10.72 o 
   0   0  44      162.51      151.25     23.37 o 
   1   0  44      113.58       96.05     18.83 o 
   2   0  44      492.78      488.75     37.00 o 
   3   0  44        4.04       10.78     12.98 o 
   4   0  44      132.79      139.57     26.62 o 
   5   0  44        3.46       -1.95     12.98 o 
   1   1  44       89.31       86.73      9.74 o 
   2   1  44      305.17      311.08     15.94 o 
   3   1  44        0.15        4.84      7.58 o 
   4   1  44       64.00       85.59     15.06 o 
   5   1  44       74.42      103.22     22.72 o 
   6   1  44       36.96       33.15     12.83 o 
   0   2  44       28.92       28.11      9.86 o 
   1   2  44       48.58       45.46      9.56 o 
   2   2  44        1.39       13.06      6.69 o 
   3   2  44        9.16       11.56      8.10 o 
   4   2  44       32.50       48.64     13.49 o 
   5   2  44        1.26        3.25     14.61 o 
   6   2  44       24.00       13.37     15.26 o 
   1   3  44      115.07      104.40     15.43 o 
   2   3  44        0.30        3.52      9.61 o 
   3   3  44        3.65       -8.48      8.48 o 
   4   3  44        0.00        0.00     12.98 o 
   5   3  44        0.09      -11.68     11.68 o 
   0   4  44       48.66       40.25     17.53 o 
   1   4  44        4.41       15.93     10.26 o 
   2   4  44       38.84       42.29     12.16 o 
   3   4  44       15.45        3.57     10.10 o 
   4   4  44        2.55        5.84     16.23 o 
   1   5  44        0.08       -8.44     10.56 o 
   2   5  44       12.13        2.99     10.26 o 
   3   5  44        9.15       -8.17     10.07 o 
   1   1  45        4.95        2.44      6.52 o 
   2   1  45       53.65       77.19     11.98 o 
   3   1  45       48.00       57.30     10.08 o 
   4   1  45        9.62       19.50     11.36 o 
   5   1  45       11.55       16.70     11.70 o 
   6   1  45       10.65       24.31     17.20 o 
   0   2  45      147.73      148.66     22.72 o 
   1   2  45      164.50      166.30     12.48 o 
   2   2  45       35.52       42.41      9.40 o 
   3   2  45        2.19       -3.40      6.97 o 
   4   2  45       31.78       16.33     20.77 o 
   5   2  45        6.31       -1.90     18.50 o 
   6   2  45       26.70       12.92     12.11 o 
   1   3  45        1.28        3.00      8.94 o 
   2   3  45        0.03       -3.89      9.18 o 
   3   3  45       19.70       -0.39      9.80 o 
   4   3  45        6.16       -1.30     12.98 o 
   5   3  45        7.64       18.18     16.23 o 
   0   4  45        1.36        2.60     13.63 o 
   1   4  45       99.95      118.13     16.29 o 
   2   4  45        8.79       25.44     13.31 o 
   3   4  45        9.34        9.91     10.26 o 
   4   4  45        3.17       31.81     17.53 o 
   1   5  45        0.60       -3.07     10.26 o 
   2   5  45       19.66       16.56     11.24 o 
   0   0  46        7.03       29.86     14.93 o 
   1   0  46      150.03      161.66     17.44 o 
   2   0  46       29.64       45.44     15.90 o 
   3   0  46        0.83       -3.25     12.98 o 
   4   0  46       34.91       33.76     18.83 o 
   5   0  46        5.44      -11.04     12.98 o 
   6   0  46       19.31       16.88     16.88 o 
   1   1  46       37.88       37.67      9.23 o 
   2   1  46       17.09       17.82      8.35 o 
   3   1  46      329.51      361.29     26.85 o 
   4   1  46       34.22       26.50     11.70 o 
   5   1  46       58.18       54.53     20.12 o 
   6   1  46       24.47       27.54     16.23 o 
   0   2  46        0.01       24.02     15.58 o 
   1   2  46       80.61       94.23     10.34 o 
   2   2  46       23.06       15.03      8.08 o 
   3   2  46        2.59       -1.52      8.10 o 
   4   2  46        0.89       32.46     16.88 o 
   5   2  46       27.29       19.93     15.58 o 
   1   3  46        3.67        2.11      9.40 o 
   2   3  46        4.99       -5.57      9.40 o 
   3   3  46        4.08      -14.11     22.72 o 
   4   3  46        1.50       -3.25     12.98 o 
   5   3  46        0.88        5.19     16.88 o 
   0   4  46      150.10      138.92     25.32 o 
   1   4  46       20.40       27.34     12.37 o 
   2   4  46        0.10        1.72     15.90 o 
   3   4  46       13.39        0.22     10.26 o 
   4   4  46       16.94       -0.65     14.28 o 
   1   5  46        4.60       -4.20     10.72 o 
   2   5  46       37.89       37.23     12.75 o 
   1   1  47      278.91      267.48     17.85 o 
   2   1  47       32.92       44.27     10.24 o 
   3   1  47       46.78       45.83     14.28 o 
   4   1  47       24.59       24.71     11.64 o 
   5   1  47        2.39       -1.54     10.90 o 
   0   2  47       90.34      104.51     22.72 o 
   1   2  47       17.03       21.40     17.28 o 
   2   2  47       13.29        4.81      8.12 o 
   3   2  47        0.02       -8.23      9.40 o 
   4   2  47       82.95       76.27     15.37 o 
   5   2  47       14.54       16.88     16.88 o 
   1   3  47       22.12        9.74     10.56 o 
   2   3  47        0.55       -0.43     10.14 o 
   3   3  47       62.86       81.74     14.41 o 
   4   3  47       43.10       86.99     22.07 o 
   0   4  47        8.63        1.30     14.93 o 
   1   4  47       11.89        5.19     11.23 o 
   2   4  47        0.05        1.30     10.26 o 
   3   4  47        4.77        7.14     17.53 o 
   0   0  48      150.67      151.25     24.67 o 
   1   0  48       51.45       24.67     11.48 o 
   2   0  48      193.81      174.62     25.97 o 
   3   0  48       14.83       22.07     16.23 o 
   4   0  48       69.93       81.14     22.72 o 
   5   0  48       10.89        7.14     16.88 o 
   1   1  48        0.09        2.20      7.13 o 
   2   1  48       76.26       87.96     12.28 o 
   3   1  48        8.73       14.10     19.47 o 
   4   1  48       18.22       14.78     22.07 o 
   5   1  48        8.25       10.74     11.70 o 
   0   2  48       64.09       78.09     14.23 o 
   1   2  48       12.24       11.30     15.08 o 
   2   2  48       27.33       25.43     12.98 o 
   3   2  48       16.24        7.47     10.78 o 
   4   2  48        0.39       -7.37      9.86 o 
   1   3  48       18.25        9.12     25.97 o 
   2   3  48        0.18        5.97     10.26 o 
   3   3  48        9.13       16.23     16.88 o 
   4   3  48       11.16       20.77     18.83 o 
   0   4  48       29.59       30.51     18.83 o 
   1   4  48       16.33       27.87     12.37 o 
   2   4  48        9.50        7.23     11.18 o 
   1   1  49       15.30       18.53      7.48 o 
   2   1  49       10.26       25.34      7.93 o 
   3   1  49       64.90       83.09     22.72 o 
   4   1  49        9.93       15.78     11.24 o 
   0   2  49      326.31      374.78     27.04 o 
   1   2  49       20.84       14.33      9.11 o 
   2   2  49        3.04        0.51      8.33 o 
   3   2  49        0.12       -9.20      9.20 o 
   4   2  49        6.50       -3.33     17.20 o 
   1   3  49       10.63        2.34     10.99 o 
   2   3  49       47.40       58.73     13.29 o 
   3   3  49        4.55        7.14     15.58 o 
   0   4  49        8.38       13.63     16.23 o 
   1   4  49        9.58       17.40     11.45 o 
   0   0  50        8.03       24.67     16.23 o 
   1   0  50      189.60      192.70     20.18 o 
   2   0  50        7.32       22.72     16.23 o 
   3   0  50        5.69        9.74     15.58 o 
   4   0  50        0.75       18.83     15.58 o 
   1   1  50        1.99       10.04      8.72 o 
   2   1  50       11.73        0.26     10.32 o 
   3   1  50       70.05       79.59     15.89 o 
   4   1  50       19.56       27.82     13.99 o 
   0   2  50       13.97       29.21     17.53 o 
   1   2  50       44.68       42.95     10.34 o 
   2   2  50        0.10        0.75      7.78 o 
   3   2  50        0.07       22.77     14.61 o 
   1   3  50        4.29        1.45     16.88 o 
   2   3  50        0.21        2.34     19.15 o 
   1   1  51        8.52        3.08      8.83 o 
   2   1  51        1.13       -7.64      7.64 o 
   3   1  51        7.05        9.74     16.23 o 
   0   2  51       11.39       14.93     16.23 o 
   1   2  51       90.77      114.39     12.25 o 
   2   2  51       31.81       20.48      9.70 o 
   3   2  51       12.96       12.98     16.23 o 
   1   3  51       23.99       32.16     12.16 o 
   2   3  51       11.69       26.17     32.78 o 
   1   0  52       42.72       49.66     13.22 o 
   3   0  52        0.38       -4.54     14.28 o 
   1   1  52        0.31        2.33      8.33 o 
   2   1  52      101.59       94.29     16.07 o 
   3   1  52       30.32       61.67     15.15 o 
   0   2  52       56.65       57.09     14.91 o 
   1   2  52        3.12        3.08      8.10 o 
   2   2  52       81.06       58.10     14.23 o 
   1   1  53        2.65       13.93     11.56 o 
   2   1  53        0.87        5.29     18.18 o 
   0   2  53       85.35      104.24     27.59 o 
   1   2  53       24.63       11.61      9.47 o 
   0   0  54      126.49      169.43     27.91 o 
   1   0  54      111.51      101.85     16.97 o 
                                                 
